# Supplementary material for: Earthworm fauna of Catanduanes Island, Philippines, including descriptions of two new species of the genus Pheretima (Clitellata, Megascolecidae)
Source: Zookeys. 2026 Apr 9;1277:101–11. doi: 10.3897/zookeys.1277.157678 (PMC13087669; doi:10.3897/zookeys.1277.157678)
Supplement: XML Treatment for Pheretima lapulapui [file zookeys.1277.157678-treatment1.xml]

<!DOCTYPE tp:taxon-treatment
  PUBLIC "-//TaxonX//DTD Taxonomic Treatment Publishing DTD v0 20100105//EN" "tax-treatment-NSO.dtd">
<tp:taxon-treatment xmlns:tp="http://www.plazi.org/taxpub"><tp:treatment-meta><kwd-group><label>Taxon classification</label><kwd>
                <named-content content-type="kingdom">
                  <named-content content-type="taxon-name">
                    <named-content content-type="kingdom">Animalia</named-content>
                  </named-content>
                </named-content>
              </kwd><kwd>
                <named-content content-type="order">Crassiclitellata</named-content>
              </kwd><kwd>
                <named-content content-type="family">Megascolecidae</named-content>
              </kwd></kwd-group><mixed-citation publication-type="journal"><person-group><name><surname>Hong</surname><given-names>Yong</given-names></name><name><surname>James</surname><given-names>Samuel W.</given-names></name></person-group><article-title>Earthworm fauna of Catanduanes Island, Philippines, including descriptions of two new species of the genus <italic><tp:taxon-name><tp:taxon-name-part taxon-name-part-type="genus" reg="Pheretima">Pheretima</tp:taxon-name-part></tp:taxon-name></italic> (<tp:taxon-name><tp:taxon-name-part taxon-name-part-type="class" reg="Clitellata">Clitellata</tp:taxon-name-part></tp:taxon-name>, <tp:taxon-name><tp:taxon-name-part taxon-name-part-type="family" reg="Megascolecidae">Megascolecidae</tp:taxon-name-part></tp:taxon-name>)</article-title><source>Zookeys</source><day>09</day><month>04</month><year>2026</year><volume>1277</volume><fpage>101</fpage><lpage>111</lpage><pub-id pub-id-type="doi">10.3897/zookeys.1277.157678</pub-id></mixed-citation></tp:treatment-meta><tp:nomenclature><tp:taxon-name><object-id xmlns:xlink="http://www.w3.org/1999/xlink" content-type="arpha" xlink:type="simple">D5338299-4711-55F8-BD73-790EE56CF163</object-id>
                    		<tp:taxon-name-part taxon-name-part-type="genus" reg="Pheretima">Pheretima</tp:taxon-name-part> <tp:taxon-name-part taxon-name-part-type="species" reg="lapulapui">lapulapui</tp:taxon-name-part>
                    	
                    		<object-id xmlns:xlink="http://www.w3.org/1999/xlink" content-type="zoobank" xlink:type="simple">https://zoobank.org/A72D87D6-C44F-4C81-A3A5-31F7D1E6E8D4</object-id>
                    	</tp:taxon-name><tp:taxon-status xmlns:xlink="http://www.w3.org/1999/xlink" xlink:type="simple">sp. nov.</tp:taxon-status><xref ref-type="fig" rid="F1">Fig. 1</xref><xref ref-type="table" rid="T1">, Table 1</xref></tp:nomenclature><tp:treatment-sec sec-type="Type material"><title>Type material.</title><p><bold><italic>Holotype</italic></bold>. Philippines • one clitellate Catanduanes Province, Catanduanes Island, near Barangay Summit, lowland forest, <named-content xmlns:xlink="http://www.w3.org/1999/xlink" content-type="dwc:verbatimCoordinates" xlink:type="simple">13°46'N, 124°17'E</named-content>; 275 m a.s.l., May 22, 2001; S.W. James leg. <abbrev xmlns:xlink="http://www.w3.org/1999/xlink" content-type="institution" xlink:title="National Museum of the Philippines’ Annelid Collection" xlink:type="simple">NMA</abbrev> 4813.</p><fig id="F1" position="float" orientation="portrait"><object-id xmlns:xlink="http://www.w3.org/1999/xlink" content-type="doi" xlink:type="simple">10.3897/zookeys.1277.157678.figure1</object-id><object-id xmlns:xlink="http://www.w3.org/1999/xlink" content-type="arpha" xlink:type="simple">9959E6A0-92CE-5A34-B8E9-622FFB0738CD</object-id><label>Figure 1.</label><caption><p><italic><tp:taxon-name><tp:taxon-name-part taxon-name-part-type="genus" reg="Pheretima">Pheretima</tp:taxon-name-part> <tp:taxon-name-part taxon-name-part-type="species" reg="lapulapui">lapulapui</tp:taxon-name-part></tp:taxon-name></italic> sp. nov.: ventral view. Scale bar: 10 mm.</p></caption><graphic xmlns:xlink="http://www.w3.org/1999/xlink" xlink:href="zookeys-1277-101_article-157678__-g001.jpg" id="oo_1589329.jpg" position="float" orientation="portrait" xlink:type="simple"><uri content-type="original_file" xlink:type="simple">https://binary.pensoft.net/fig/1589329</uri></graphic></fig><table-wrap id="T1" position="float" orientation="portrait"><label>Table 1.</label><caption><p>Comparison of species of the <tp:taxon-name><tp:taxon-name-part taxon-name-part-type="genus" reg="Pheretima"/><tp:taxon-name-part taxon-name-part-type="species">sangirensis</tp:taxon-name-part></tp:taxon-name> group restricted to those with striped dorsal pigmentation, paired spermathecae in VII, intestinal origin in XVI, and (mostly) wedge-shaped pads surrounding the copulatory bursal openings. Several unpublished species are included with their location names. Setal counts are given as a pair of numbers separated by a comma, the first of the pair being the count in segment vii, and the second being the number in xx. Setal gaps are represented as D for dorsal gap, either present (+D) or absent (−D), and likewise V for ventral. Typhlosole presence is accompanied by the segment number of its origin if not near 27, the ordinary state. Septal presence and absence is indicated by + or −, the first of each pair being for septum 8/9. For bursal pads, those found on the floor of the bursa are represented by a number followed by F (e.g. 4F), and those attached to the roof of the bursa are represented by a number followed by R (e.g. 4R). Missing data are shown by a question mark (?). Data from <xref ref-type="bibr" rid="B3">Aspe and James (2017)</xref>, <xref ref-type="bibr" rid="B8">Hong and James (2009)</xref>, <xref ref-type="bibr" rid="B17">James (2004b)</xref>, Hong and James (<xref ref-type="bibr" rid="B13">2025a</xref>, <xref ref-type="bibr" rid="B14">2025b</xref>, <xref ref-type="bibr" rid="B15">2026a</xref>), and Hong and James (unpublished data).</p></caption><table><tbody><tr><th rowspan="1" colspan="1"/><th rowspan="1" colspan="1">
                      <italic>
                        <tp:taxon-name><tp:taxon-name-part taxon-name-part-type="genus" reg="Pheretima">Pheretima</tp:taxon-name-part> <tp:taxon-name-part taxon-name-part-type="species" reg="virgata">virgata</tp:taxon-name-part></tp:taxon-name>
                      </italic>
                    </th><th rowspan="1" colspan="1">
                      <italic>
                        <tp:taxon-name><tp:taxon-name-part taxon-name-part-type="genus" reg="Pheretima">Pheretima</tp:taxon-name-part> <tp:taxon-name-part taxon-name-part-type="species" reg="tigris">tigris</tp:taxon-name-part></tp:taxon-name>
                      </italic>
                    </th><th rowspan="1" colspan="1">
                      <italic>
                        <tp:taxon-name><tp:taxon-name-part taxon-name-part-type="genus" reg="Pheretima">Pheretima</tp:taxon-name-part> <tp:taxon-name-part taxon-name-part-type="species" reg="bontocensis">bontocensis</tp:taxon-name-part></tp:taxon-name>
                      </italic>
                    </th><th rowspan="1" colspan="1">
                      <italic>
                        <tp:taxon-name><tp:taxon-name-part taxon-name-part-type="genus" reg="Pheretima">Pheretima</tp:taxon-name-part> <tp:taxon-name-part taxon-name-part-type="species" reg="banahawensis">banahawensis</tp:taxon-name-part></tp:taxon-name>
                      </italic>
                    </th><th rowspan="1" colspan="1">
                      <italic>
                        <tp:taxon-name><tp:taxon-name-part taxon-name-part-type="genus" reg="Pheretima">Pheretima</tp:taxon-name-part> <tp:taxon-name-part taxon-name-part-type="species" reg="taceae">taceae</tp:taxon-name-part></tp:taxon-name>
                      </italic>
                    </th><th rowspan="1" colspan="1"><italic><tp:taxon-name><tp:taxon-name-part taxon-name-part-type="genus" reg="Pheretima">Pheretima</tp:taxon-name-part></tp:taxon-name> Kalahan</italic> sp. 1</th><th rowspan="1" colspan="1">
                      <italic>
                        <tp:taxon-name><tp:taxon-name-part taxon-name-part-type="genus" reg="Pheretima">Pheretima</tp:taxon-name-part> <tp:taxon-name-part taxon-name-part-type="species" reg="balerensis">balerensis</tp:taxon-name-part></tp:taxon-name>
                      </italic>
                    </th><th rowspan="1" colspan="1"><italic><tp:taxon-name><tp:taxon-name-part taxon-name-part-type="genus" reg="Pheretima">Pheretima</tp:taxon-name-part></tp:taxon-name> Aurora</italic> sp. 1</th><th rowspan="1" colspan="1"><italic><tp:taxon-name><tp:taxon-name-part taxon-name-part-type="genus" reg="Pheretima">Pheretima</tp:taxon-name-part> <tp:taxon-name-part taxon-name-part-type="species" reg="lapulapui">lapulapui</tp:taxon-name-part></tp:taxon-name></italic> sp. nov.</th><th rowspan="1" colspan="1">
                      <italic>
                        <tp:taxon-name><tp:taxon-name-part taxon-name-part-type="genus" reg="Pheretima">Pheretima</tp:taxon-name-part> <tp:taxon-name-part taxon-name-part-type="species" reg="bulusanensis">bulusanensis</tp:taxon-name-part></tp:taxon-name>
                      </italic>
                    </th><th rowspan="1" colspan="1">
                      <italic>
                        <tp:taxon-name><tp:taxon-name-part taxon-name-part-type="genus" reg="Pheretima">Pheretima</tp:taxon-name-part> <tp:taxon-name-part taxon-name-part-type="species" reg="sorsogonensis">sorsogonensis</tp:taxon-name-part></tp:taxon-name>
                      </italic>
                    </th><th rowspan="1" colspan="1">
                      <italic>
                        <tp:taxon-name><tp:taxon-name-part taxon-name-part-type="genus" reg="Pheretima">Pheretima</tp:taxon-name-part> <tp:taxon-name-part taxon-name-part-type="species" reg="blackbirdensis">blackbirdensis</tp:taxon-name-part></tp:taxon-name>
                      </italic>
                    </th></tr><tr><td rowspan="1" colspan="1">Setae vi, xxv</td><td rowspan="1" colspan="1">76, 80</td><td rowspan="1" colspan="1">38, 48–60</td><td rowspan="1" colspan="1">40, 62</td><td rowspan="1" colspan="1">46, 64</td><td rowspan="1" colspan="1">31, 36</td><td rowspan="1" colspan="1">42, 60</td><td rowspan="1" colspan="1">48, 64</td><td rowspan="1" colspan="1">34, 40</td><td rowspan="1" colspan="1">45–59, 72–74</td><td rowspan="1" colspan="1">43–47, 55–75</td><td rowspan="1" colspan="1">39–42, 45–50</td><td rowspan="1" colspan="1">52, 60</td></tr><tr><td rowspan="1" colspan="1">Setal gaps D, V</td><td rowspan="1" colspan="1">−D, −V</td><td rowspan="1" colspan="1">+D, −V</td><td rowspan="1" colspan="1">+D, +V</td><td rowspan="1" colspan="1">+D, +V</td><td rowspan="1" colspan="1">+D, −V</td><td rowspan="1" colspan="1">+D, −V</td><td rowspan="1" colspan="1">+D, −V</td><td rowspan="1" colspan="1">−D, −V</td><td rowspan="1" colspan="1">+D, +V</td><td rowspan="1" colspan="1">+D, +V</td><td rowspan="1" colspan="1">+D, +V</td><td rowspan="1" colspan="1">+D, +V</td></tr><tr><td rowspan="1" colspan="1">Male pore setae</td><td rowspan="1" colspan="1">4–5</td><td rowspan="1" colspan="1">0</td><td rowspan="1" colspan="1">4–6</td><td rowspan="1" colspan="1">4–7</td><td rowspan="1" colspan="1">1</td><td rowspan="1" colspan="1">11</td><td rowspan="1" colspan="1">2–6</td><td rowspan="1" colspan="1">3</td><td rowspan="1" colspan="1">13–15</td><td rowspan="1" colspan="1">10</td><td rowspan="1" colspan="1">4–6</td><td rowspan="1" colspan="1">14</td></tr><tr><td rowspan="1" colspan="1">Male pore spacing</td><td rowspan="1" colspan="1">0.09</td><td rowspan="1" colspan="1">0.14</td><td rowspan="1" colspan="1">0.10</td><td rowspan="1" colspan="1">0.09–0.13</td><td rowspan="1" colspan="1">0.13</td><td rowspan="1" colspan="1">0.20</td><td rowspan="1" colspan="1">0.12</td><td rowspan="1" colspan="1">0.12</td><td rowspan="1" colspan="1">0.17–0.22</td><td rowspan="1" colspan="1">0.19–0.23</td><td rowspan="1" colspan="1">0.13–0.14</td><td rowspan="1" colspan="1">0.17</td></tr><tr><td rowspan="1" colspan="1">Sp. pore spacing</td><td rowspan="1" colspan="1">0.11</td><td rowspan="1" colspan="1">0.13</td><td rowspan="1" colspan="1">0.09</td><td rowspan="1" colspan="1">0.09–0.13</td><td rowspan="1" colspan="1">0.12</td><td rowspan="1" colspan="1">0.11–0.15</td><td rowspan="1" colspan="1">0.08</td><td rowspan="1" colspan="1">0.10</td><td rowspan="1" colspan="1">0.19–0.24</td><td rowspan="1" colspan="1">0.24–0.27</td><td rowspan="1" colspan="1">0.14–0.17</td><td rowspan="1" colspan="1">0.20</td></tr><tr><td rowspan="1" colspan="1">Dorsal pores</td><td rowspan="1" colspan="1">12/13</td><td rowspan="1" colspan="1">12/13</td><td rowspan="1" colspan="1">12/13</td><td rowspan="1" colspan="1">4/5</td><td rowspan="1" colspan="1">5/6</td><td rowspan="1" colspan="1"/><td rowspan="1" colspan="1">11/12</td><td rowspan="1" colspan="1">11/12</td><td rowspan="1" colspan="1">12/13</td><td rowspan="1" colspan="1">12/13</td><td rowspan="1" colspan="1">12/13</td><td rowspan="1" colspan="1">11/12</td></tr><tr><td rowspan="1" colspan="1">Dorsal pigment</td><td rowspan="1" colspan="1">Brown stripes</td><td rowspan="1" colspan="1">Red-purple</td><td rowspan="1" colspan="1">Brown</td><td rowspan="1" colspan="1">Brown</td><td rowspan="1" colspan="1">Brown</td><td rowspan="1" colspan="1">Violet</td><td rowspan="1" colspan="1">Brown</td><td rowspan="1" colspan="1">Purple</td><td rowspan="1" colspan="1">Purple-black</td><td rowspan="1" colspan="1">Violet-brown</td><td rowspan="1" colspan="1">Light brown</td><td rowspan="1" colspan="1">Purple-brown</td></tr><tr><td rowspan="1" colspan="1">Equatorial pigment</td><td rowspan="1" colspan="1">None</td><td rowspan="1" colspan="1">None</td><td rowspan="1" colspan="1">None</td><td rowspan="1" colspan="1">None</td><td rowspan="1" colspan="1">None</td><td rowspan="1" colspan="1">None</td><td rowspan="1" colspan="1">None</td><td rowspan="1" colspan="1">None</td><td rowspan="1" colspan="1">None</td><td rowspan="1" colspan="1">None</td><td rowspan="1" colspan="1">None</td><td rowspan="1" colspan="1">None</td></tr><tr><td rowspan="1" colspan="1">Length, mm</td><td rowspan="1" colspan="1">290–360</td><td rowspan="1" colspan="1">230–280</td><td rowspan="1" colspan="1">68–83</td><td rowspan="1" colspan="1">130</td><td rowspan="1" colspan="1">80</td><td rowspan="1" colspan="1">94</td><td rowspan="1" colspan="1">85</td><td rowspan="1" colspan="1">105</td><td rowspan="1" colspan="1">132–200</td><td rowspan="1" colspan="1">116–138</td><td rowspan="1" colspan="1">56–68</td><td rowspan="1" colspan="1">85</td></tr><tr><td rowspan="1" colspan="1">Intestinal origin</td><td rowspan="1" colspan="1">xvi</td><td rowspan="1" colspan="1">xvi</td><td rowspan="1" colspan="1">xvi</td><td rowspan="1" colspan="1">xvi</td><td rowspan="1" colspan="1">xvi</td><td rowspan="1" colspan="1">xvi</td><td rowspan="1" colspan="1">xvi</td><td rowspan="1" colspan="1">xvi</td><td rowspan="1" colspan="1">xvi</td><td rowspan="1" colspan="1">xvi</td><td rowspan="1" colspan="1">xvi</td><td rowspan="1" colspan="1">xvi</td></tr><tr><td rowspan="1" colspan="1">Typhlosole</td><td rowspan="1" colspan="1">+</td><td rowspan="1" colspan="1">+</td><td rowspan="1" colspan="1">+</td><td rowspan="1" colspan="1">+</td><td rowspan="1" colspan="1">33</td><td rowspan="1" colspan="1">+</td><td rowspan="1" colspan="1">+</td><td rowspan="1" colspan="1">+</td><td rowspan="1" colspan="1">Vestigial</td><td rowspan="1" colspan="1">+</td><td rowspan="1" colspan="1">+</td><td rowspan="1" colspan="1">+</td></tr><tr><td rowspan="1" colspan="1">Esoph. lamellae</td><td rowspan="1" colspan="1">+</td><td rowspan="1" colspan="1">+</td><td rowspan="1" colspan="1">?</td><td rowspan="1" colspan="1">+</td><td rowspan="1" colspan="1">+</td><td rowspan="1" colspan="1">?</td><td rowspan="1" colspan="1">?</td><td rowspan="1" colspan="1">?</td><td rowspan="1" colspan="1">?</td><td rowspan="1" colspan="1">?</td><td rowspan="1" colspan="1">+</td><td rowspan="1" colspan="1">?</td></tr><tr><td rowspan="1" colspan="1">Intestinal vessels</td><td rowspan="1" colspan="1">32–42</td><td rowspan="1" colspan="1">56–58</td><td rowspan="1" colspan="1">28–30</td><td rowspan="1" colspan="1">30</td><td rowspan="1" colspan="1">?</td><td rowspan="1" colspan="1">30</td><td rowspan="1" colspan="1">36</td><td rowspan="1" colspan="1">32</td><td rowspan="1" colspan="1">34–38</td><td rowspan="1" colspan="1">?</td><td rowspan="1" colspan="1">30</td><td rowspan="1" colspan="1">42–44</td></tr><tr><td rowspan="1" colspan="1">Hearts</td><td rowspan="1" colspan="1">x–xiii</td><td rowspan="1" colspan="1">x–xiii</td><td rowspan="1" colspan="1">x–xiii</td><td rowspan="1" colspan="1">x–xiii</td><td rowspan="1" colspan="1">x–xiii</td><td rowspan="1" colspan="1">x–xiii</td><td rowspan="1" colspan="1">x–xiii</td><td rowspan="1" colspan="1">x–xiii</td><td rowspan="1" colspan="1">x–xiii</td><td rowspan="1" colspan="1">x–xiii</td><td rowspan="1" colspan="1">x–xiii</td><td rowspan="1" colspan="1">x–xiii</td></tr><tr><td rowspan="1" colspan="1">Septa 8/9/10</td><td rowspan="1" colspan="1">+, −</td><td rowspan="1" colspan="1">+, −</td><td rowspan="1" colspan="1">−, −</td><td rowspan="1" colspan="1">−, −</td><td rowspan="1" colspan="1">−, −</td><td rowspan="1" colspan="1">−, −</td><td rowspan="1" colspan="1">−, −</td><td rowspan="1" colspan="1">−, −</td><td rowspan="1" colspan="1">+, −</td><td rowspan="1" colspan="1">+, +</td><td rowspan="1" colspan="1">−, −</td><td rowspan="1" colspan="1">+, −</td></tr><tr><td rowspan="1" colspan="1">Bithecate vs mono</td><td rowspan="1" colspan="1">bi</td><td rowspan="1" colspan="1">bi</td><td rowspan="1" colspan="1">bi</td><td rowspan="1" colspan="1">bi</td><td rowspan="1" colspan="1">bi</td><td rowspan="1" colspan="1">bi</td><td rowspan="1" colspan="1">bi</td><td rowspan="1" colspan="1">bi</td><td rowspan="1" colspan="1">bi</td><td rowspan="1" colspan="1">bi</td><td rowspan="1" colspan="1">bi</td><td rowspan="1" colspan="1">bi</td></tr><tr><td rowspan="1" colspan="1">Thecal segm.</td><td rowspan="1" colspan="1">viii</td><td rowspan="1" colspan="1">viii</td><td rowspan="1" colspan="1">vii</td><td rowspan="1" colspan="1">vii</td><td rowspan="1" colspan="1">vii</td><td rowspan="1" colspan="1">vii</td><td rowspan="1" colspan="1">vii</td><td rowspan="1" colspan="1">Lvii, Rviii</td><td rowspan="1" colspan="1">vii</td><td rowspan="1" colspan="1">vii</td><td rowspan="1" colspan="1">vii</td><td rowspan="1" colspan="1">vii</td></tr><tr><td rowspan="1" colspan="1">Penes</td><td rowspan="1" colspan="1">+</td><td rowspan="1" colspan="1">−</td><td rowspan="1" colspan="1">+</td><td rowspan="1" colspan="1">+</td><td rowspan="1" colspan="1">+</td><td rowspan="1" colspan="1">+</td><td rowspan="1" colspan="1">+</td><td rowspan="1" colspan="1">+</td><td rowspan="1" colspan="1">−</td><td rowspan="1" colspan="1">+</td><td rowspan="1" colspan="1">+</td><td rowspan="1" colspan="1">+</td></tr><tr><td rowspan="1" colspan="1">Bursal pads</td><td rowspan="1" colspan="1">5F wedges 4R</td><td rowspan="1" colspan="1">5F wedges</td><td rowspan="1" colspan="1">4F wedges</td><td rowspan="1" colspan="1">5F, 1R</td><td rowspan="1" colspan="1">ring F</td><td rowspan="1" colspan="1">&gt; 5F wedges</td><td rowspan="1" colspan="1">4F wedges</td><td rowspan="1" colspan="1">6F wedges</td><td rowspan="1" colspan="1">5F wedges</td><td rowspan="1" colspan="1">4F wedges</td><td rowspan="1" colspan="1">4F wedges</td><td rowspan="1" colspan="1">4 or 5F wedges</td></tr></tbody></table></table-wrap></tp:treatment-sec><tp:treatment-sec sec-type="Additional material examined"><title>Additional material examined.</title><p>Philippines • two clitellates; same data as for holotype.</p></tp:treatment-sec><tp:treatment-sec sec-type="Type locality"><title>Type locality.</title><p>Philippines, Catanduanes Province, Catanduanes Island, near Barangay Summit, lowland forest 275 m a.s.l.</p></tp:treatment-sec><tp:treatment-sec sec-type="Diagnosis"><title>Diagnosis.</title><p><italic><tp:taxon-name><tp:taxon-name-part taxon-name-part-type="genus" reg="Pheretima">Pheretima</tp:taxon-name-part></tp:taxon-name></italic> species with one pair of spermathecal pores in 7/8 at 12<sup>th</sup> setal line, deep in intersegmental furrow, spermathecal pores 0.19–0.24 of the circumference apart from each other; striped dorsal pigmentation, paired spermathecae in VII, intestinal origin in XVI, vestigial typhlosole, septum 8/9 present, and wedge-shaped pads surrounding the copulatory bursal openings.</p></tp:treatment-sec><tp:treatment-sec sec-type="Description"><title>Description.</title><p>Deep-purple to black dorsal pigment, absent from setal rings, producing a strong stripe pattern interrupted by dorsal setal gaps (larger worms) or not interrupted (smaller worms); ventral side with reddish stripes (larger worms) or unpigmented except striped head and tail segments (small worms). Dimensions 132–200 mm by 8.5–10 mm at segment X, 8–10.5 mm at XXX, 7–10 mm at clitellum, segments 83–118; body circular in cross-section. Setae numbering 45–59 at VII, 72–74 at XX, 13–15 between male pores, setal size equal between dorsal and ventral sides but spacing closer on ventrum, setal formula AA:AB:YZ:ZZ = 5:3:5:10.5 at XIII. Clitellum annular XIV–XVI; setae invisible externally. First dorsal pore: 12/13. One pair of spermathecal pores in 7/8 at 12<sup>th</sup> setal line, deep in intersegmental furrow, 5–7.5 mm between spermathecal pores 0.19–0.24 circumference apart from each other. 0.3–0.6 mm openings of copulatory bursae paired in XVIII at 11<sup>th</sup> setal line, 3.9–7 mm between openings, 0.17–0.22 circumference apart from each other. Genital markings were lacking.</p><p>Septa 5/6–7/8 muscular, 8/9 membranous, 9/10 absent, 10/11–12/13 thickly muscular, 13/14 thin gizzard in VIII, intestine begins in XVI; very small, paired lymph glands from XXVII along dorsal vessel; intestinal ceca simple originating in XXVII, extending anteriorly to XXIII, finger-shaped sac; typhlosole vestigial from XXVII, 34–38 intestinal blood vessels. Hearts in X–XIII; IX lateral; VIII to gizzard; VII connected to the ventral vessel.</p><p>Ovaries and funnels in XIII, one pair of spermathecae in VII with nephridia on ducts, spermathecae wrinkled ovate ampulla, barrel-shaped muscular duct shorter than ampulla, diverticulum pear-shaped iridescent chamber, and stalk shorter than ampulla. Male sex system holandric, testes, and funnels in paired ventral sacs at X–XI. Seminal vesicles, two pairs in XI–XII with apical dorsal lobe, prostates in XVIII with muscular ducts, curving around posterior side to enter upper posterior face of copulatory bursa without stalked glands; copulatory bursa openings surrounded by five wedges. The penis was bluntly conical with a male pore on the tip.</p></tp:treatment-sec><tp:treatment-sec sec-type="Differential diagnosis"><title>Differential diagnosis.</title><p>Table <xref ref-type="table" rid="T1">1</xref> includes the <italic><tp:taxon-name><tp:taxon-name-part taxon-name-part-type="genus" reg="Pheretima">P.</tp:taxon-name-part> <tp:taxon-name-part taxon-name-part-type="species" reg="sangirensis">sangirensis</tp:taxon-name-part></tp:taxon-name></italic> group species with the following shared characteristics: striped dorsal pigmentation, paired spermathecae in VII, intestinal origin in XVI, and wedge-shaped pads surrounding the copulatory bursal openings. We included unpublished taxa from southern and central Luzon to facilitate comparisons in the table. Within this set of species <italic><tp:taxon-name><tp:taxon-name-part taxon-name-part-type="genus" reg="Pheretima">P.</tp:taxon-name-part> <tp:taxon-name-part taxon-name-part-type="species" reg="lapulapui">lapulapui</tp:taxon-name-part></tp:taxon-name></italic> sp. nov. has the most setae between the male pores, generally more setae than the others, the widest male and spermathecal pore spacing, septum 8/9 present, and lacks a typhlosole.</p></tp:treatment-sec><tp:treatment-sec sec-type="Remarks"><title>Remarks.</title><p><italic><tp:taxon-name><tp:taxon-name-part taxon-name-part-type="genus" reg="Pheretima">Pheretima</tp:taxon-name-part> <tp:taxon-name-part taxon-name-part-type="species" reg="lapulapui">lapulapui</tp:taxon-name-part></tp:taxon-name></italic> sp. nov. shares morphological characteristics with the majority of the northern and central Luzon members of the species group, with paired spermathecae in VII, intestinal origin in XVI, and wedge-shaped pads surrounding copulatory bursal openings. <italic><tp:taxon-name><tp:taxon-name-part taxon-name-part-type="genus" reg="Pheretima">Pheretima</tp:taxon-name-part> <tp:taxon-name-part taxon-name-part-type="species" reg="lapulapui">lapulapui</tp:taxon-name-part></tp:taxon-name></italic> sp. nov. is thus a slight geographical outlier because Catanduanes Island is closer to southern Luzon, adjacent to the Bicol Peninsula.</p></tp:treatment-sec><tp:treatment-sec sec-type="Etymology"><title>Etymology.</title><p>The species is named in honor of the Philippine national hero, Datu (chief) Lapu-Lapu, whose army defeated the Spanish at the Battle of Mactan on April 17, 1521.</p></tp:treatment-sec><ref-list><ref id="B3"><mixed-citation xmlns:xlink="http://www.w3.org/1999/xlink" xlink:type="simple">Aspe NM, James SW (2017) Pheretimoid earthworms (<tp:taxon-name><tp:taxon-name-part taxon-name-part-type="class">Clitellata</tp:taxon-name-part></tp:taxon-name>: <tp:taxon-name><tp:taxon-name-part taxon-name-part-type="family">Megascolecidae</tp:taxon-name-part></tp:taxon-name>) from Mt. Apo, Mindanao Island, Philippines with description of eight new species. The Raffles Bulletin of Zoology 65: 357–372.</mixed-citation></ref><ref id="B8"><mixed-citation xmlns:xlink="http://www.w3.org/1999/xlink" xlink:type="simple">Hong Y, James SW (2009) New earthworms of the <italic><tp:taxon-name><tp:taxon-name-part taxon-name-part-type="genus">Pheretima</tp:taxon-name-part> <tp:taxon-name-part taxon-name-part-type="species">urceolata</tp:taxon-name-part></tp:taxon-name></italic> species group (<tp:taxon-name><tp:taxon-name-part taxon-name-part-type="subclass">Oligochaeta</tp:taxon-name-part></tp:taxon-name>: <tp:taxon-name><tp:taxon-name-part taxon-name-part-type="family">Megascolecidae</tp:taxon-name-part></tp:taxon-name>) from southern Luzon, Philippines. Zootaxa 2059: 33–45. <ext-link xlink:href="10.11646/zootaxa.2059.1.3" ext-link-type="doi" xlink:type="simple">https://doi.org/10.11646/zootaxa.2059.1.3</ext-link></mixed-citation></ref><ref id="B17"><mixed-citation xmlns:xlink="http://www.w3.org/1999/xlink" xlink:type="simple">James SW (2004b) New species of <italic><tp:taxon-name><tp:taxon-name-part taxon-name-part-type="genus">Amynthas</tp:taxon-name-part></tp:taxon-name></italic>, <italic><tp:taxon-name><tp:taxon-name-part taxon-name-part-type="genus">Pheretima</tp:taxon-name-part></tp:taxon-name></italic>, and <italic><tp:taxon-name><tp:taxon-name-part taxon-name-part-type="genus">Pleionogaster</tp:taxon-name-part></tp:taxon-name></italic> (<tp:taxon-name><tp:taxon-name-part taxon-name-part-type="subclass">Oligochaeta</tp:taxon-name-part></tp:taxon-name>: <tp:taxon-name><tp:taxon-name-part taxon-name-part-type="family">Megascolecidae</tp:taxon-name-part></tp:taxon-name>) of the Mt. Kitanglad Range, Mindanao Island, Philippines. The Raffles Bulletin of Zoology 52(2): 289–313.</mixed-citation></ref><ref id="B13"><mixed-citation xmlns:xlink="http://www.w3.org/1999/xlink" xlink:type="simple">Hong Y, James SW (2025a) New earthworms of the genus <italic><tp:taxon-name><tp:taxon-name-part taxon-name-part-type="genus">Pheretima</tp:taxon-name-part></tp:taxon-name></italic> (<tp:taxon-name><tp:taxon-name-part taxon-name-part-type="class">Clitellata</tp:taxon-name-part></tp:taxon-name>, <tp:taxon-name><tp:taxon-name-part taxon-name-part-type="family">Megascolecidae</tp:taxon-name-part></tp:taxon-name>) from Mount Bulusan, Sorsogon Province, Philippines. ZooKeys 1253: 161–170. <ext-link xlink:href="10.3897/zookeys.1253.158651" ext-link-type="doi" xlink:type="simple">https://doi.org/10.3897/zookeys.1253.158651</ext-link></mixed-citation></ref><ref id="B14"><mixed-citation xmlns:xlink="http://www.w3.org/1999/xlink" xlink:type="simple">Hong Y, James SW (2025b) Two novel earthworms of the <italic><tp:taxon-name><tp:taxon-name-part taxon-name-part-type="genus">Pheretima</tp:taxon-name-part> <tp:taxon-name-part taxon-name-part-type="species">sangirensis</tp:taxon-name-part></tp:taxon-name></italic> group (<tp:taxon-name><tp:taxon-name-part taxon-name-part-type="class">Clitellata</tp:taxon-name-part></tp:taxon-name>: <tp:taxon-name><tp:taxon-name-part taxon-name-part-type="family">Megascolecidae</tp:taxon-name-part></tp:taxon-name>) from Aurora Province, Philippines. Journal of Natural History 59(45–48): 2581–2598. <ext-link xlink:href="10.1080/00222933.2025.2575191" ext-link-type="doi" xlink:type="simple">https://doi.org/10.1080/00222933.2025.2575191</ext-link></mixed-citation></ref><ref id="B15"><mixed-citation xmlns:xlink="http://www.w3.org/1999/xlink" xlink:type="simple">Hong Y, James SW (2026a) Five new earthworm species of the <italic><tp:taxon-name><tp:taxon-name-part taxon-name-part-type="genus">Pheretima</tp:taxon-name-part> <tp:taxon-name-part taxon-name-part-type="species">sangirensis</tp:taxon-name-part></tp:taxon-name></italic>-group (<tp:taxon-name><tp:taxon-name-part taxon-name-part-type="class">Clitellata</tp:taxon-name-part></tp:taxon-name>: <tp:taxon-name><tp:taxon-name-part taxon-name-part-type="family">Megascolecidae</tp:taxon-name-part></tp:taxon-name>) from Mount Banahaw, Quezon Province, Philippines. Zootaxa 5748: 354–368. <ext-link xlink:href="10.11646/zootaxa.5748.3.2" ext-link-type="doi" xlink:type="simple">https://doi.org/10.11646/zootaxa.5748.3.2</ext-link></mixed-citation></ref></ref-list></tp:taxon-treatment>
