# Supplementary material for: Earthworm fauna of Catanduanes Island, Philippines, including descriptions of two new species of the genus Pheretima (Clitellata, Megascolecidae)
Source: Zookeys. 2026 Apr 9;1277:101–11. doi: 10.3897/zookeys.1277.157678 (PMC13087669; doi:10.3897/zookeys.1277.157678)
Supplement: XML Treatment for Pheretima portiae [file zookeys.1277.157678-treatment2.xml]

<!DOCTYPE tp:taxon-treatment
  PUBLIC "-//TaxonX//DTD Taxonomic Treatment Publishing DTD v0 20100105//EN" "tax-treatment-NSO.dtd">
<tp:taxon-treatment xmlns:tp="http://www.plazi.org/taxpub"><tp:treatment-meta><kwd-group><label>Taxon classification</label><kwd>
                <named-content content-type="kingdom">
                  <named-content content-type="taxon-name">
                    <named-content content-type="kingdom">Animalia</named-content>
                  </named-content>
                </named-content>
              </kwd><kwd>
                <named-content content-type="order">Crassiclitellata</named-content>
              </kwd><kwd>
                <named-content content-type="family">Megascolecidae</named-content>
              </kwd></kwd-group><mixed-citation publication-type="journal"><person-group><name><surname>Hong</surname><given-names>Yong</given-names></name><name><surname>James</surname><given-names>Samuel W.</given-names></name></person-group><article-title>Earthworm fauna of Catanduanes Island, Philippines, including descriptions of two new species of the genus <italic><tp:taxon-name><tp:taxon-name-part taxon-name-part-type="genus" reg="Pheretima">Pheretima</tp:taxon-name-part></tp:taxon-name></italic> (<tp:taxon-name><tp:taxon-name-part taxon-name-part-type="class" reg="Clitellata">Clitellata</tp:taxon-name-part></tp:taxon-name>, <tp:taxon-name><tp:taxon-name-part taxon-name-part-type="family" reg="Megascolecidae">Megascolecidae</tp:taxon-name-part></tp:taxon-name>)</article-title><source>Zookeys</source><day>09</day><month>04</month><year>2026</year><volume>1277</volume><fpage>101</fpage><lpage>111</lpage><pub-id pub-id-type="doi">10.3897/zookeys.1277.157678</pub-id></mixed-citation></tp:treatment-meta><tp:nomenclature><tp:taxon-name><object-id xmlns:xlink="http://www.w3.org/1999/xlink" content-type="arpha" xlink:type="simple">28254187-17E1-5A1C-BB1E-36FA3072BA61</object-id>
                    		<tp:taxon-name-part taxon-name-part-type="genus" reg="Pheretima">Pheretima</tp:taxon-name-part> <tp:taxon-name-part taxon-name-part-type="species" reg="portiae">portiae</tp:taxon-name-part>
                    	
                    		<object-id xmlns:xlink="http://www.w3.org/1999/xlink" content-type="zoobank" xlink:type="simple">https://zoobank.org/212F3D69-45AC-4395-AC9C-5EAD16399731</object-id>
                    	</tp:taxon-name><tp:taxon-status xmlns:xlink="http://www.w3.org/1999/xlink" xlink:type="simple">sp. nov.</tp:taxon-status><xref ref-type="fig" rid="F2">Fig. 2</xref><xref ref-type="table" rid="T2">, Table 2</xref></tp:nomenclature><tp:treatment-sec sec-type="Type material"><title>Type material.</title><p><bold><italic>Holotype</italic></bold>. Philippines • one clitellate; Catanduanes province, Catanduanes Island, south of Barangay Summit on Virac-Viga Road, <named-content xmlns:xlink="http://www.w3.org/1999/xlink" content-type="dwc:verbatimCoordinates" xlink:type="simple">13°47'N, 124°16'E</named-content>, May 21, 2001, S.W. James leg. <abbrev xmlns:xlink="http://www.w3.org/1999/xlink" content-type="institution" xlink:title="National Museum of the Philippines’ Annelid Collection" xlink:type="simple">NMA</abbrev> 4814.</p><fig id="F2" position="float" orientation="portrait"><object-id xmlns:xlink="http://www.w3.org/1999/xlink" content-type="doi" xlink:type="simple">10.3897/zookeys.1277.157678.figure2</object-id><object-id xmlns:xlink="http://www.w3.org/1999/xlink" content-type="arpha" xlink:type="simple">ABB6730E-335E-57E9-90EF-2224ADAA71B0</object-id><label>Figure 2.</label><caption><p><italic><tp:taxon-name><tp:taxon-name-part taxon-name-part-type="genus" reg="Pheretima">Pheretima</tp:taxon-name-part> <tp:taxon-name-part taxon-name-part-type="species" reg="portiae">portiae</tp:taxon-name-part></tp:taxon-name></italic> sp. nov.: ventral view. Scale bar: 5 mm.</p></caption><graphic xmlns:xlink="http://www.w3.org/1999/xlink" xlink:href="zookeys-1277-101_article-157678__-g002.jpg" id="oo_1589330.jpg" position="float" orientation="portrait" xlink:type="simple"><uri content-type="original_file" xlink:type="simple">https://binary.pensoft.net/fig/1589330</uri></graphic></fig><table-wrap id="T2" position="float" orientation="portrait"><label>Table 2.</label><caption><p>Comparison of species of the Philippine <tp:taxon-name><tp:taxon-name-part taxon-name-part-type="genus" reg="Pheretima"/><tp:taxon-name-part taxon-name-part-type="species">urceolata</tp:taxon-name-part></tp:taxon-name> group. Setal counts are given as a pair of numbers separated by a comma, the first of the pair being the count in segment vii, and the second being the number in xx. Setal gaps are represented as D for dorsal gap, either present (+D) or absent (−D), and likewise V for ventral. Reproductive pore spacings are given as the estimated fraction of body circumference. Typhlosole presence accompanied by the segment number of its origin if not in XXVII. Septal presence and absence are indicated by + or −, the first of each pair being for septum 8/9. For bursal pads, those found on the floor of the bursa are represented by a number followed by F (e.g. 4F), and those attached to the roof of the bursa are represented by a number followed by R (e.g. 4R); those on the side are S. Missing data are shown by a question mark (?). Data from Aspe and James (<xref ref-type="bibr" rid="B2">2016</xref>, <xref ref-type="bibr" rid="B3">2017</xref>), Hong and James (2008, <xref ref-type="bibr" rid="B8">2009</xref>), and <xref ref-type="bibr" rid="B17">James (2004b)</xref>.</p></caption><table><tbody><tr><th rowspan="1" colspan="1"/><th rowspan="1" colspan="1">
                      <italic>
                        <tp:taxon-name><tp:taxon-name-part taxon-name-part-type="genus" reg="Pheretima">Pheretima</tp:taxon-name-part> <tp:taxon-name-part taxon-name-part-type="species" reg="acia">acia</tp:taxon-name-part></tp:taxon-name>
                      </italic>
                    </th><th rowspan="1" colspan="1">
                      <italic>
                        <tp:taxon-name><tp:taxon-name-part taxon-name-part-type="genus" reg="Pheretima">Pheretima</tp:taxon-name-part> <tp:taxon-name-part taxon-name-part-type="species" reg="aquila">aquila</tp:taxon-name-part></tp:taxon-name>
                      </italic>
                    </th><th rowspan="1" colspan="1">
                      <italic>
                        <tp:taxon-name><tp:taxon-name-part taxon-name-part-type="genus" reg="Pheretima">Pheretima</tp:taxon-name-part> <tp:taxon-name-part taxon-name-part-type="species" reg="baletei">baletei</tp:taxon-name-part></tp:taxon-name>
                      </italic>
                    </th><th rowspan="1" colspan="1">
                      <italic>
                        <tp:taxon-name><tp:taxon-name-part taxon-name-part-type="genus" reg="Pheretima">Pheretima</tp:taxon-name-part> <tp:taxon-name-part taxon-name-part-type="species" reg="bukidnonensis">bukidnonensis</tp:taxon-name-part></tp:taxon-name>
                      </italic>
                    </th><th rowspan="1" colspan="1">
                      <italic>
                        <tp:taxon-name><tp:taxon-name-part taxon-name-part-type="genus" reg="Pheretima">Pheretima</tp:taxon-name-part> <tp:taxon-name-part taxon-name-part-type="species" reg="davaoensis">davaoensis</tp:taxon-name-part></tp:taxon-name>
                      </italic>
                    </th><th rowspan="1" colspan="1">
                      <italic>
                        <tp:taxon-name><tp:taxon-name-part taxon-name-part-type="genus" reg="Pheretima">Pheretima</tp:taxon-name-part> <tp:taxon-name-part taxon-name-part-type="species" reg="dinagatensis">dinagatensis</tp:taxon-name-part></tp:taxon-name>
                      </italic>
                    </th><th rowspan="1" colspan="1">
                      <italic>
                        <tp:taxon-name><tp:taxon-name-part taxon-name-part-type="genus" reg="Pheretima">Pheretima</tp:taxon-name-part> <tp:taxon-name-part taxon-name-part-type="species" reg="enormis">enormis</tp:taxon-name-part></tp:taxon-name>
                      </italic>
                    </th><th rowspan="1" colspan="1">
                      <italic>
                        <tp:taxon-name><tp:taxon-name-part taxon-name-part-type="genus" reg="Pheretima">Pheretima</tp:taxon-name-part> <tp:taxon-name-part taxon-name-part-type="species" reg="gamay">gamay</tp:taxon-name-part></tp:taxon-name>
                      </italic>
                    </th><th rowspan="1" colspan="1">
                      <italic>
                        <tp:taxon-name><tp:taxon-name-part taxon-name-part-type="genus" reg="Pheretima">Pheretima</tp:taxon-name-part> <tp:taxon-name-part taxon-name-part-type="species" reg="hamiguitanensis">hamiguitanensis</tp:taxon-name-part></tp:taxon-name>
                      </italic>
                    </th><th rowspan="1" colspan="1">
                      <italic>
                        <tp:taxon-name><tp:taxon-name-part taxon-name-part-type="genus" reg="Pheretima">Pheretima</tp:taxon-name-part> <tp:taxon-name-part taxon-name-part-type="species" reg="heaneyi">heaneyi</tp:taxon-name-part></tp:taxon-name>
                      </italic>
                    </th><th rowspan="1" colspan="1">
                      <italic>
                        <tp:taxon-name><tp:taxon-name-part taxon-name-part-type="genus" reg="Pheretima">Pheretima</tp:taxon-name-part> <tp:taxon-name-part taxon-name-part-type="species" reg="lantapanensis">lantapanensis</tp:taxon-name-part></tp:taxon-name>
                      </italic>
                    </th><th rowspan="1" colspan="1">
                      <italic>
                        <tp:taxon-name><tp:taxon-name-part taxon-name-part-type="genus" reg="Pheretima">Pheretima</tp:taxon-name-part> <tp:taxon-name-part taxon-name-part-type="species" reg="libradoi">libradoi</tp:taxon-name-part></tp:taxon-name>
                      </italic>
                    </th><th rowspan="1" colspan="1">
                      <italic>
                        <tp:taxon-name><tp:taxon-name-part taxon-name-part-type="genus" reg="Pheretima">Pheretima</tp:taxon-name-part> <tp:taxon-name-part taxon-name-part-type="species" reg="kitangladensis">kitangladensis</tp:taxon-name-part></tp:taxon-name>
                      </italic>
                    </th><th rowspan="1" colspan="1">
                      <italic>
                        <tp:taxon-name><tp:taxon-name-part taxon-name-part-type="genus" reg="Pheretima">Pheretima</tp:taxon-name-part> <tp:taxon-name-part taxon-name-part-type="species" reg="monotheca">monotheca</tp:taxon-name-part></tp:taxon-name>
                      </italic>
                    </th><th rowspan="1" colspan="1">
                      <italic>
                        <tp:taxon-name><tp:taxon-name-part taxon-name-part-type="genus" reg="Pheretima">Pheretima</tp:taxon-name-part> <tp:taxon-name-part taxon-name-part-type="species" reg="urceolata">urceolata</tp:taxon-name-part></tp:taxon-name>
                      </italic>
                    </th><th rowspan="1" colspan="1">
                      <italic>
                        <tp:taxon-name><tp:taxon-name-part taxon-name-part-type="genus" reg="Pheretima">Pheretima</tp:taxon-name-part> <tp:taxon-name-part taxon-name-part-type="species" reg="nagaensis">nagaensis</tp:taxon-name-part></tp:taxon-name>
                      </italic>
                    </th><th rowspan="1" colspan="1">
                      <italic>
                        <tp:taxon-name><tp:taxon-name-part taxon-name-part-type="genus" reg="Pheretima">Pheretima</tp:taxon-name-part> <tp:taxon-name-part taxon-name-part-type="species" reg="abiadai">abiadai</tp:taxon-name-part></tp:taxon-name>
                      </italic>
                    </th><th rowspan="1" colspan="1">
                      <italic>
                        <tp:taxon-name><tp:taxon-name-part taxon-name-part-type="genus" reg="Pheretima">Pheretima</tp:taxon-name-part> <tp:taxon-name-part taxon-name-part-type="species" reg="gorasi">gorasi</tp:taxon-name-part></tp:taxon-name>
                      </italic>
                    </th><th rowspan="1" colspan="1">
                      <italic>
                        <tp:taxon-name><tp:taxon-name-part taxon-name-part-type="genus" reg="Pheretima">Pheretima</tp:taxon-name-part> <tp:taxon-name-part taxon-name-part-type="species" reg="simsi">simsi</tp:taxon-name-part></tp:taxon-name>
                      </italic>
                    </th><th rowspan="1" colspan="1"><italic><tp:taxon-name><tp:taxon-name-part taxon-name-part-type="genus" reg="Pheretima">Pheretima</tp:taxon-name-part> <tp:taxon-name-part taxon-name-part-type="species" reg="portiae">portiae</tp:taxon-name-part></tp:taxon-name></italic> sp. nov.</th><th rowspan="1" colspan="1"><italic><tp:taxon-name><tp:taxon-name-part taxon-name-part-type="genus" reg="Pheretima">Pheretima</tp:taxon-name-part></tp:taxon-name></italic> sp. 1</th><th rowspan="1" colspan="1">
                      <italic>
                        <tp:taxon-name><tp:taxon-name-part taxon-name-part-type="genus" reg="Pheretima">Pheretima</tp:taxon-name-part> <tp:taxon-name-part taxon-name-part-type="species" reg="bicolensis">bicolensis</tp:taxon-name-part></tp:taxon-name>
                      </italic>
                    </th><th rowspan="1" colspan="1">
                      <italic>
                        <tp:taxon-name><tp:taxon-name-part taxon-name-part-type="genus" reg="Pheretima">Pheretima</tp:taxon-name-part> <tp:taxon-name-part taxon-name-part-type="species" reg="viracensis">viracensis</tp:taxon-name-part></tp:taxon-name>
                      </italic>
                    </th><th rowspan="1" colspan="1">
                      <italic>
                        <tp:taxon-name><tp:taxon-name-part taxon-name-part-type="genus" reg="Pheretima">Pheretima</tp:taxon-name-part> <tp:taxon-name-part taxon-name-part-type="species" reg="camarinensis">camarinensis</tp:taxon-name-part></tp:taxon-name>
                      </italic>
                    </th><th rowspan="1" colspan="1">
                      <italic>
                        <tp:taxon-name><tp:taxon-name-part taxon-name-part-type="genus" reg="Pheretima">Pheretima</tp:taxon-name-part> <tp:taxon-name-part taxon-name-part-type="species" reg="batoensis">batoensis</tp:taxon-name-part></tp:taxon-name>
                      </italic>
                    </th><th rowspan="1" colspan="1">
                      <italic>
                        <tp:taxon-name><tp:taxon-name-part taxon-name-part-type="genus" reg="Pheretima">Pheretima</tp:taxon-name-part> <tp:taxon-name-part taxon-name-part-type="species" reg="buhiensis">buhiensis</tp:taxon-name-part></tp:taxon-name>
                      </italic>
                    </th><th rowspan="1" colspan="1">
                      <italic>
                        <tp:taxon-name><tp:taxon-name-part taxon-name-part-type="genus" reg="Pheretima">Pheretima</tp:taxon-name-part> <tp:taxon-name-part taxon-name-part-type="species" reg="doriae">doriae</tp:taxon-name-part></tp:taxon-name>
                      </italic>
                    </th></tr><tr><td rowspan="1" colspan="1">Setae vi, xxv</td><td rowspan="1" colspan="1">26–35, 29–38</td><td rowspan="1" colspan="1">39–42, 44</td><td rowspan="1" colspan="1">24, 40</td><td rowspan="1" colspan="1">38, 52</td><td rowspan="1" colspan="1">44, 43–49</td><td rowspan="1" colspan="1">39, 43–48</td><td rowspan="1" colspan="1">45–46, 75–80</td><td rowspan="1" colspan="1">38–40, 36–45</td><td rowspan="1" colspan="1">38–42, 44–47</td><td rowspan="1" colspan="1">38, 43</td><td rowspan="1" colspan="1">30–39, 31–36</td><td rowspan="1" colspan="1">30, 59</td><td rowspan="1" colspan="1">44, 48</td><td rowspan="1" colspan="1">36, 32</td><td rowspan="1" colspan="1">20–25, 43</td><td rowspan="1" colspan="1">31–38, 41–48</td><td rowspan="1" colspan="1">32–42, 42–48</td><td rowspan="1" colspan="1">24–32, 25–41</td><td rowspan="1" colspan="1">31–33, 39–47</td><td rowspan="1" colspan="1">40–42, 41–44</td><td rowspan="1" colspan="1">31, 52</td><td rowspan="1" colspan="1">29–34, 49–55</td><td rowspan="1" colspan="1">37–38, 40–45</td><td rowspan="1" colspan="1">44–49, 48–52</td><td rowspan="1" colspan="1">36–43, 43–48</td><td rowspan="1" colspan="1">31–50, 66–70</td><td rowspan="1" colspan="1">35–40, 40–43</td></tr><tr><td rowspan="1" colspan="1">Setal gaps D, V</td><td rowspan="1" colspan="1">−D, −V</td><td rowspan="1" colspan="1">+D, −V</td><td rowspan="1" colspan="1">−D, −V</td><td rowspan="1" colspan="1">+D, −V</td><td rowspan="1" colspan="1">+D, −V</td><td rowspan="1" colspan="1">−D, −V</td><td rowspan="1" colspan="1">+D, −V</td><td rowspan="1" colspan="1">+D, −V</td><td rowspan="1" colspan="1">+D, −V</td><td rowspan="1" colspan="1">+D, −V</td><td rowspan="1" colspan="1">+D, −V</td><td rowspan="1" colspan="1">+D, +V</td><td rowspan="1" colspan="1">−D, −V</td><td rowspan="1" colspan="1">+D, −V</td><td rowspan="1" colspan="1">+D, −V</td><td rowspan="1" colspan="1">+D, +V</td><td rowspan="1" colspan="1">−D, +V</td><td rowspan="1" colspan="1">−D, −V</td><td rowspan="1" colspan="1">+D, +V</td><td rowspan="1" colspan="1">+D, −V</td><td rowspan="1" colspan="1">+D, −V</td><td rowspan="1" colspan="1">−D, +V</td><td rowspan="1" colspan="1">+D, −V</td><td rowspan="1" colspan="1">+D, −V</td><td rowspan="1" colspan="1">+D, +V</td><td rowspan="1" colspan="1">+D, −V</td><td rowspan="1" colspan="1">+D, +V</td></tr><tr><td rowspan="1" colspan="1">Male pore setae</td><td rowspan="1" colspan="1">3</td><td rowspan="1" colspan="1">7</td><td rowspan="1" colspan="1">6</td><td rowspan="1" colspan="1">10</td><td rowspan="1" colspan="1">10</td><td rowspan="1" colspan="1">12</td><td rowspan="1" colspan="1">7</td><td rowspan="1" colspan="1">1–5</td><td rowspan="1" colspan="1">2</td><td rowspan="1" colspan="1">6–8</td><td rowspan="1" colspan="1">8</td><td rowspan="1" colspan="1">0</td><td rowspan="1" colspan="1">8</td><td rowspan="1" colspan="1">3</td><td rowspan="1" colspan="1">2</td><td rowspan="1" colspan="1">6–9</td><td rowspan="1" colspan="1">6–9</td><td rowspan="1" colspan="1">0</td><td rowspan="1" colspan="1">6–8</td><td rowspan="1" colspan="1">4–6</td><td rowspan="1" colspan="1">6</td><td rowspan="1" colspan="1">2–3</td><td rowspan="1" colspan="1">7–10</td><td rowspan="1" colspan="1">6–9</td><td rowspan="1" colspan="1">6–8</td><td rowspan="1" colspan="1">0</td><td rowspan="1" colspan="1">5–8</td></tr><tr><td rowspan="1" colspan="1">Male pore spacing</td><td rowspan="1" colspan="1">0.24</td><td rowspan="1" colspan="1">0.21</td><td rowspan="1" colspan="1">0.24</td><td rowspan="1" colspan="1">0.17</td><td rowspan="1" colspan="1">0.27</td><td rowspan="1" colspan="1">0.24</td><td rowspan="1" colspan="1">0.14</td><td rowspan="1" colspan="1">0.13</td><td rowspan="1" colspan="1">0.12</td><td rowspan="1" colspan="1">0.19–0.23</td><td rowspan="1" colspan="1">0.23</td><td rowspan="1" colspan="1">0.10</td><td rowspan="1" colspan="1">0.20</td><td rowspan="1" colspan="1">0.1</td><td rowspan="1" colspan="1">0.11</td><td rowspan="1" colspan="1">0.25</td><td rowspan="1" colspan="1">0.19</td><td rowspan="1" colspan="1">0.10</td><td rowspan="1" colspan="1">0.26</td><td rowspan="1" colspan="1">0.24</td><td rowspan="1" colspan="1">0.14</td><td rowspan="1" colspan="1">0.14</td><td rowspan="1" colspan="1">0.20</td><td rowspan="1" colspan="1">0.19</td><td rowspan="1" colspan="1">0.15–0.18</td><td rowspan="1" colspan="1">0.07–0.12</td><td rowspan="1" colspan="1">0.32</td></tr><tr><td rowspan="1" colspan="1">Sp. Pore spacing</td><td rowspan="1" colspan="1">0.21</td><td rowspan="1" colspan="1">0.22</td><td rowspan="1" colspan="1">0.25</td><td rowspan="1" colspan="1">0.38</td><td rowspan="1" colspan="1">0.28</td><td rowspan="1" colspan="1">0.31</td><td rowspan="1" colspan="1">0.17</td><td rowspan="1" colspan="1">0.19</td><td rowspan="1" colspan="1">0.07</td><td rowspan="1" colspan="1">0.19–0.22</td><td rowspan="1" colspan="1">0.38</td><td rowspan="1" colspan="1">0.10</td><td rowspan="1" colspan="1">0.28</td><td rowspan="1" colspan="1">NA</td><td rowspan="1" colspan="1">0.16</td><td rowspan="1" colspan="1">0.29</td><td rowspan="1" colspan="1">0.25</td><td rowspan="1" colspan="1">0.06–0.07</td><td rowspan="1" colspan="1">~0.30</td><td rowspan="1" colspan="1">0.16</td><td rowspan="1" colspan="1">0.06</td><td rowspan="1" colspan="1">0.05</td><td rowspan="1" colspan="1">0.32–0.36</td><td rowspan="1" colspan="1">0.19</td><td rowspan="1" colspan="1">0.21–0.23</td><td rowspan="1" colspan="1">0.05</td><td rowspan="1" colspan="1">0.32</td></tr><tr><td rowspan="1" colspan="1">Dorsal pores</td><td rowspan="1" colspan="1">12/13</td><td rowspan="1" colspan="1">12/13</td><td rowspan="1" colspan="1">11/12</td><td rowspan="1" colspan="1">12/13</td><td rowspan="1" colspan="1">12/13</td><td rowspan="1" colspan="1">11/12</td><td rowspan="1" colspan="1">13/14</td><td rowspan="1" colspan="1">12/13</td><td rowspan="1" colspan="1">12/13</td><td rowspan="1" colspan="1">11/12</td><td rowspan="1" colspan="1">11/12</td><td rowspan="1" colspan="1">12/13</td><td rowspan="1" colspan="1">12/13</td><td rowspan="1" colspan="1">12/13</td><td rowspan="1" colspan="1">12/13</td><td rowspan="1" colspan="1">12/13</td><td rowspan="1" colspan="1">12/13</td><td rowspan="1" colspan="1">12/13</td><td rowspan="1" colspan="1">12/13</td><td rowspan="1" colspan="1">12/13</td><td rowspan="1" colspan="1">12/13</td><td rowspan="1" colspan="1">12/13</td><td rowspan="1" colspan="1">12/13</td><td rowspan="1" colspan="1">12/13</td><td rowspan="1" colspan="1">11/12</td><td rowspan="1" colspan="1">12/13</td><td rowspan="1" colspan="1">11/12</td></tr><tr><td rowspan="1" colspan="1">Dorsal pigment</td><td rowspan="1" colspan="1">Brown</td><td rowspan="1" colspan="1">Brown</td><td rowspan="1" colspan="1">Pale pink</td><td rowspan="1" colspan="1">Brown</td><td rowspan="1" colspan="1">Brown</td><td rowspan="1" colspan="1">Red-brown</td><td rowspan="1" colspan="1">Brown</td><td rowspan="1" colspan="1">Purple-brown</td><td rowspan="1" colspan="1">Brown</td><td rowspan="1" colspan="1">Brown</td><td rowspan="1" colspan="1">Brown</td><td rowspan="1" colspan="1">Purple-brown</td><td rowspan="1" colspan="1">Brown</td><td rowspan="1" colspan="1">Brown</td><td rowspan="1" colspan="1">Brown</td><td rowspan="1" colspan="1">Brown</td><td rowspan="1" colspan="1">Violet-red</td><td rowspan="1" colspan="1">Brown</td><td rowspan="1" colspan="1">Brown</td><td rowspan="1" colspan="1">Purple-brown</td><td rowspan="1" colspan="1">Purple-brown</td><td rowspan="1" colspan="1">Brown</td><td rowspan="1" colspan="1">Violet-brown</td><td rowspan="1" colspan="1">Light brown</td><td rowspan="1" colspan="1">Red-brown</td><td rowspan="1" colspan="1">Light brown</td><td rowspan="1" colspan="1">Red-brown</td></tr><tr><td rowspan="1" colspan="1">Equatorial pigment</td><td rowspan="1" colspan="1">+</td><td rowspan="1" colspan="1">None</td><td rowspan="1" colspan="1">+</td><td rowspan="1" colspan="1">Pale</td><td rowspan="1" colspan="1">+</td><td rowspan="1" colspan="1">None</td><td rowspan="1" colspan="1">None</td><td rowspan="1" colspan="1">+</td><td rowspan="1" colspan="1">None</td><td rowspan="1" colspan="1">None</td><td rowspan="1" colspan="1">+</td><td rowspan="1" colspan="1">None</td><td rowspan="1" colspan="1">None</td><td rowspan="1" colspan="1">+</td><td rowspan="1" colspan="1">None</td><td rowspan="1" colspan="1">None</td><td rowspan="1" colspan="1">None</td><td rowspan="1" colspan="1">+</td><td rowspan="1" colspan="1">+</td><td rowspan="1" colspan="1">None</td><td rowspan="1" colspan="1">Faint</td><td rowspan="1" colspan="1">+</td><td rowspan="1" colspan="1">+</td><td rowspan="1" colspan="1">None</td><td rowspan="1" colspan="1">Faint</td><td rowspan="1" colspan="1">+</td><td rowspan="1" colspan="1">None</td></tr><tr><td rowspan="1" colspan="1">Length mm</td><td rowspan="1" colspan="1">38–47</td><td rowspan="1" colspan="1">165</td><td rowspan="1" colspan="1">78</td><td rowspan="1" colspan="1">76</td><td rowspan="1" colspan="1">86–98</td><td rowspan="1" colspan="1">65</td><td rowspan="1" colspan="1">305–347</td><td rowspan="1" colspan="1">38–51</td><td rowspan="1" colspan="1">89–90</td><td rowspan="1" colspan="1">83–116</td><td rowspan="1" colspan="1">&gt; 58</td><td rowspan="1" colspan="1">185</td><td rowspan="1" colspan="1">108</td><td rowspan="1" colspan="1">62</td><td rowspan="1" colspan="1">70–114</td><td rowspan="1" colspan="1">36–53</td><td rowspan="1" colspan="1">33–60</td><td rowspan="1" colspan="1">155–177</td><td rowspan="1" colspan="1">68–91</td><td rowspan="1" colspan="1">31–52</td><td rowspan="1" colspan="1">128</td><td rowspan="1" colspan="1">71–98</td><td rowspan="1" colspan="1">38–61</td><td rowspan="1" colspan="1">54–61</td><td rowspan="1" colspan="1">45–65</td><td rowspan="1" colspan="1">120–221</td><td rowspan="1" colspan="1">34–45</td></tr><tr><td rowspan="1" colspan="1">Intestinal origin</td><td rowspan="1" colspan="1">xv</td><td rowspan="1" colspan="1">xv</td><td rowspan="1" colspan="1">xvii</td><td rowspan="1" colspan="1">xviii</td><td rowspan="1" colspan="1">xvii</td><td rowspan="1" colspan="1">xiv or xv</td><td rowspan="1" colspan="1">xv</td><td rowspan="1" colspan="1">xvii</td><td rowspan="1" colspan="1">xv or xvii</td><td rowspan="1" colspan="1">xviii</td><td rowspan="1" colspan="1">xv</td><td rowspan="1" colspan="1">xv</td><td rowspan="1" colspan="1">xvi</td><td rowspan="1" colspan="1">xviii</td><td rowspan="1" colspan="1">xvi</td><td rowspan="1" colspan="1">xvi</td><td rowspan="1" colspan="1">xvi</td><td rowspan="1" colspan="1">xv or xvi</td><td rowspan="1" colspan="1">xv</td><td rowspan="1" colspan="1">xv</td><td rowspan="1" colspan="1">xvi</td><td rowspan="1" colspan="1">xvi</td><td rowspan="1" colspan="1">xvi</td><td rowspan="1" colspan="1">xv</td><td rowspan="1" colspan="1">xvi</td><td rowspan="1" colspan="1">xvi</td><td rowspan="1" colspan="1">xvi</td></tr><tr><td rowspan="1" colspan="1">Typhlosole</td><td rowspan="1" colspan="1">+</td><td rowspan="1" colspan="1">+</td><td rowspan="1" colspan="1">−</td><td rowspan="1" colspan="1">+</td><td rowspan="1" colspan="1">+</td><td rowspan="1" colspan="1">+</td><td rowspan="1" colspan="1">+</td><td rowspan="1" colspan="1">?</td><td rowspan="1" colspan="1">?</td><td rowspan="1" colspan="1">+</td><td rowspan="1" colspan="1">+</td><td rowspan="1" colspan="1">+</td><td rowspan="1" colspan="1">+</td><td rowspan="1" colspan="1">+</td><td rowspan="1" colspan="1">+</td><td rowspan="1" colspan="1">+</td><td rowspan="1" colspan="1">-</td><td rowspan="1" colspan="1">+</td><td rowspan="1" colspan="1">+</td><td rowspan="1" colspan="1">+</td><td rowspan="1" colspan="1">+</td><td rowspan="1" colspan="1">−</td><td rowspan="1" colspan="1">+</td><td rowspan="1" colspan="1">+</td><td rowspan="1" colspan="1">+</td><td rowspan="1" colspan="1">+</td><td rowspan="1" colspan="1">+</td></tr><tr><td rowspan="1" colspan="1">Esoph. Lamellae</td><td rowspan="1" colspan="1">+</td><td rowspan="1" colspan="1">+</td><td rowspan="1" colspan="1">+</td><td rowspan="1" colspan="1">+</td><td rowspan="1" colspan="1">+</td><td rowspan="1" colspan="1">+</td><td rowspan="1" colspan="1">+</td><td rowspan="1" colspan="1">+</td><td rowspan="1" colspan="1">+</td><td rowspan="1" colspan="1">+</td><td rowspan="1" colspan="1">+</td><td rowspan="1" colspan="1">+</td><td rowspan="1" colspan="1">+</td><td rowspan="1" colspan="1">+</td><td rowspan="1" colspan="1">+</td><td rowspan="1" colspan="1">+</td><td rowspan="1" colspan="1">?</td><td rowspan="1" colspan="1">+</td><td rowspan="1" colspan="1">?</td><td rowspan="1" colspan="1">?</td><td rowspan="1" colspan="1">?</td><td rowspan="1" colspan="1">?</td><td rowspan="1" colspan="1">?</td><td rowspan="1" colspan="1">?</td><td rowspan="1" colspan="1">?</td><td rowspan="1" colspan="1">?</td><td rowspan="1" colspan="1">?</td></tr><tr><td rowspan="1" colspan="1">Intestinal vessels</td><td rowspan="1" colspan="1">38</td><td rowspan="1" colspan="1">29</td><td rowspan="1" colspan="1">?</td><td rowspan="1" colspan="1">20</td><td rowspan="1" colspan="1">36</td><td rowspan="1" colspan="1">31–33</td><td rowspan="1" colspan="1">38</td><td rowspan="1" colspan="1">?</td><td rowspan="1" colspan="1">?</td><td rowspan="1" colspan="1">28</td><td rowspan="1" colspan="1">33</td><td rowspan="1" colspan="1">32</td><td rowspan="1" colspan="1">32</td><td rowspan="1" colspan="1">36</td><td rowspan="1" colspan="1">31</td><td rowspan="1" colspan="1">38</td><td rowspan="1" colspan="1">?</td><td rowspan="1" colspan="1">38</td><td rowspan="1" colspan="1">?</td><td rowspan="1" colspan="1">?</td><td rowspan="1" colspan="1">30–32</td><td rowspan="1" colspan="1">?</td><td rowspan="1" colspan="1">?</td><td rowspan="1" colspan="1">33–45</td><td rowspan="1" colspan="1">?</td><td rowspan="1" colspan="1">36</td><td rowspan="1" colspan="1">?</td></tr><tr><td rowspan="1" colspan="1">Hearts</td><td rowspan="1" colspan="1">x–xiii</td><td rowspan="1" colspan="1">x– xiii</td><td rowspan="1" colspan="1">x–xiii</td><td rowspan="1" colspan="1">xii, xiii</td><td rowspan="1" colspan="1">x–xiii</td><td rowspan="1" colspan="1">x–xiii</td><td rowspan="1" colspan="1">x–xiii</td><td rowspan="1" colspan="1">x–xiii</td><td rowspan="1" colspan="1">x–xiii</td><td rowspan="1" colspan="1">x–xiii</td><td rowspan="1" colspan="1">x–xiii</td><td rowspan="1" colspan="1">x–xiii</td><td rowspan="1" colspan="1">x–xiii</td><td rowspan="1" colspan="1">x–xiii</td><td rowspan="1" colspan="1">x–xiii</td><td rowspan="1" colspan="1">xi–xiii</td><td rowspan="1" colspan="1">xi–xiii</td><td rowspan="1" colspan="1">xi–xiii</td><td rowspan="1" colspan="1">x–xiii</td><td rowspan="1" colspan="1">xi–xiii</td><td rowspan="1" colspan="1">xi–xiii</td><td rowspan="1" colspan="1">xi–xiii</td><td rowspan="1" colspan="1">xi–xiii</td><td rowspan="1" colspan="1">x–xiii</td><td rowspan="1" colspan="1">xi–xiii</td><td rowspan="1" colspan="1">xi–xiii</td><td rowspan="1" colspan="1">xi–xiii</td></tr><tr><td rowspan="1" colspan="1">Septa 8/9/10</td><td rowspan="1" colspan="1">−, −</td><td rowspan="1" colspan="1">+, −</td><td rowspan="1" colspan="1">+, +</td><td rowspan="1" colspan="1">−, +</td><td rowspan="1" colspan="1">+,−</td><td rowspan="1" colspan="1">−, −</td><td rowspan="1" colspan="1">−, −</td><td rowspan="1" colspan="1">+, +</td><td rowspan="1" colspan="1">−, −</td><td rowspan="1" colspan="1">+, −</td><td rowspan="1" colspan="1">−, −</td><td rowspan="1" colspan="1">+, −</td><td rowspan="1" colspan="1">+, −</td><td rowspan="1" colspan="1">−, −</td><td rowspan="1" colspan="1">+, −</td><td rowspan="1" colspan="1">+, −</td><td rowspan="1" colspan="1">−, −</td><td rowspan="1" colspan="1">+, −</td><td rowspan="1" colspan="1">+, −</td><td rowspan="1" colspan="1">+, −</td><td rowspan="1" colspan="1">+, −</td><td rowspan="1" colspan="1">−, −</td><td rowspan="1" colspan="1">−, −</td><td rowspan="1" colspan="1">−, −</td><td rowspan="1" colspan="1">−, −</td><td rowspan="1" colspan="1">+, −</td><td rowspan="1" colspan="1">−,+</td></tr><tr><td rowspan="1" colspan="1">Bithecate vs mono</td><td rowspan="1" colspan="1">bi</td><td rowspan="1" colspan="1">bi</td><td rowspan="1" colspan="1">bi</td><td rowspan="1" colspan="1">bi</td><td rowspan="1" colspan="1">bi</td><td rowspan="1" colspan="1">bi</td><td rowspan="1" colspan="1">bi</td><td rowspan="1" colspan="1">bi</td><td rowspan="1" colspan="1">bi</td><td rowspan="1" colspan="1">bi</td><td rowspan="1" colspan="1">bi</td><td rowspan="1" colspan="1">bi</td><td rowspan="1" colspan="1">bi</td><td rowspan="1" colspan="1">mono</td><td rowspan="1" colspan="1">bi</td><td rowspan="1" colspan="1">bi</td><td rowspan="1" colspan="1">bi</td><td rowspan="1" colspan="1">bi</td><td rowspan="1" colspan="1">bi</td><td rowspan="1" colspan="1">bi</td><td rowspan="1" colspan="1">bi</td><td rowspan="1" colspan="1">bi</td><td rowspan="1" colspan="1">bi</td><td rowspan="1" colspan="1">bi</td><td rowspan="1" colspan="1">bi</td><td rowspan="1" colspan="1">bi</td><td rowspan="1" colspan="1">bi</td></tr><tr><td rowspan="1" colspan="1">Penes</td><td rowspan="1" colspan="1">+</td><td rowspan="1" colspan="1">−</td><td rowspan="1" colspan="1">+</td><td rowspan="1" colspan="1">−</td><td rowspan="1" colspan="1">+</td><td rowspan="1" colspan="1">+</td><td rowspan="1" colspan="1">+</td><td rowspan="1" colspan="1">−</td><td rowspan="1" colspan="1">−</td><td rowspan="1" colspan="1">+</td><td rowspan="1" colspan="1">−</td><td rowspan="1" colspan="1">−</td><td rowspan="1" colspan="1">−</td><td rowspan="1" colspan="1">+</td><td rowspan="1" colspan="1">+</td><td rowspan="1" colspan="1">+</td><td rowspan="1" colspan="1">+</td><td rowspan="1" colspan="1">+</td><td rowspan="1" colspan="1">+</td><td rowspan="1" colspan="1">+</td><td rowspan="1" colspan="1">+</td><td rowspan="1" colspan="1">+</td><td rowspan="1" colspan="1">+</td><td rowspan="1" colspan="1">−</td><td rowspan="1" colspan="1">+</td><td rowspan="1" colspan="1">+</td><td rowspan="1" colspan="1">+</td></tr><tr><td rowspan="1" colspan="1">Bursal pads</td><td rowspan="1" colspan="1">1F,1R</td><td rowspan="1" colspan="1">1F,2R</td><td rowspan="1" colspan="1">3F</td><td rowspan="1" colspan="1">0</td><td rowspan="1" colspan="1">2R</td><td rowspan="1" colspan="1">2R</td><td rowspan="1" colspan="1">2R</td><td rowspan="1" colspan="1">2R</td><td rowspan="1" colspan="1">1F</td><td rowspan="1" colspan="1">0</td><td rowspan="1" colspan="1">2R</td><td rowspan="1" colspan="1">1R</td><td rowspan="1" colspan="1">0</td><td rowspan="1" colspan="1">0</td><td rowspan="1" colspan="1">+R,+F</td><td rowspan="1" colspan="1">2S, 2F</td><td rowspan="1" colspan="1">2R</td><td rowspan="1" colspan="1">1F, 1S</td><td rowspan="1" colspan="1">2F</td><td rowspan="1" colspan="1">2F</td><td rowspan="1" colspan="1">3F</td><td rowspan="1" colspan="1">2F,1R</td><td rowspan="1" colspan="1">2S</td><td rowspan="1" colspan="1">2S</td><td rowspan="1" colspan="1">2F</td><td rowspan="1" colspan="1">1F, 2R</td><td rowspan="1" colspan="1">3S</td></tr></tbody></table></table-wrap></tp:treatment-sec><tp:treatment-sec sec-type="Additional material examined"><title>Additional material examined.</title><p>Philippines • one clitellate, one aclitellate, same data as for holotype.</p></tp:treatment-sec><tp:treatment-sec sec-type="Type locality"><title>Type locality.</title><p>Philippines, Catanduanes province, Catanduanes Island, south of Barangay Summit on Virac-Viga Road, <named-content xmlns:xlink="http://www.w3.org/1999/xlink" content-type="dwc:verbatimCoordinates" xlink:type="simple">13°47'N, 124°16'E</named-content>.</p></tp:treatment-sec><tp:treatment-sec sec-type="Diagnosis"><title>Diagnosis.</title><p>One pair spermathecal pores in 5/6, spermathecal pores 0.16 of the circumference apart; copulatory bursae openings 0.24 of the circumference apart; unpigmented segmental equators; hearts XI–XIII, intestinal origin XV; copulatory bursae with two pads on floor and adjoining ovate glands protruding from anterior, posterior sides of copulatory bursae.</p></tp:treatment-sec><tp:treatment-sec sec-type="Description"><title>Description.</title><p>Medium purple-brown dorsal pigment absent on wide stripes at segmental equators. Dimensions 31–52 mm long, 2–2.5 mm wide at segment X, 3 mm at XXX, 3 mm at clitellum, segments 76–84; body circular in cross-section. Setae counts 40–42 at VII, 41–44 at XX, 4–6 between male pores, more widely spaced dorsally; setal formula AA:AB:YZ:ZZ = 2:2:2.5:4 at XIII. Clitellum annular XIV–XVI; setae invisible externally. First dorsal pore: 12/13. One pair of spermathecal pores in 5/6, 1 mm between spermathecal pores 0.16 of the circumference apart in 3<sup>rd</sup> to 4<sup>th</sup> setal lines, openings of copulatory bursa paired in XVIII, 1.5 mm between openings, 0.24 of the circumference apart in 6<sup>th</sup> to 7<sup>th</sup> setal lines. Genital markings lacking.</p><p>Septa 5/6–7/8 thick, 8/9 thin, 9/10 absent, 10/11–11/12 slightly thickened, 12/13 13/14 progressively thinner. Gizzard in VIII; intestine begins in XV; small paired lymph glands from XXVII along dorsal vessel; intestinal ceca simple originating in XXVII, and extending anteriorly to XXV; finger-shaped sac; typhlosole low, thick fold from XXVII. Hearts in XI–XIII; X absent; IX lateral; VIII to gizzard; VII lateral with small connections to anterior edge of gizzard.</p><p>Ovaries and funnels in XIII, spermathecae paired in VI with nephridia on ducts, spermathecae ovate ampulla; broad muscular duct shorter than ampulla, diverticulum chamber spherical with iridescence, sessile, or with a very short stalk at duct–ampulla junction. Male sexual system holandric, testes, and funnels in paired ventral sacs in X–XI. Seminal vesicles two pairs in XI–XII lacking dorsal lobes; prostates in XVII–XIX, 2 or 3 lobes wrapped in arc around copulatory bursae; straight muscular ducts, entering center of copulatory bursae without stalked glands; copulatory bursae openings flanked by anterior posterior oval pads connected to large glandular bodies clearly visible from body cavity, one each at anterior posterior edges of copulatory bursae; penis an oval transverse disk with a small ridge elevated laterally.</p></tp:treatment-sec><tp:treatment-sec sec-type="Differential diagnosis"><title>Differential diagnosis.</title><p><italic><tp:taxon-name><tp:taxon-name-part taxon-name-part-type="genus" reg="Pheretima">Pheretima</tp:taxon-name-part> <tp:taxon-name-part taxon-name-part-type="species" reg="portiae">portiae</tp:taxon-name-part></tp:taxon-name></italic> sp. nov. belongs to the <tp:taxon-name><tp:taxon-name-part taxon-name-part-type="genus" reg="Pheretima"/><tp:taxon-name-part taxon-name-part-type="species">urceolata</tp:taxon-name-part></tp:taxon-name> group of <xref ref-type="bibr" rid="B20">Sims and Easton (1972)</xref>, which comprises 26 <italic><tp:taxon-name><tp:taxon-name-part taxon-name-part-type="genus" reg="Pheretima">Pheretima</tp:taxon-name-part></tp:taxon-name></italic> species, with spermathecal pores in 5/6. See <xref ref-type="bibr" rid="B17">James (2004b)</xref> regarding the history of synonymy among non-Philippine members for a review of the taxonomy of the group. <xref ref-type="bibr" rid="B5">Gates (1961)</xref> and <xref ref-type="bibr" rid="B3">Aspe and James (2017)</xref> identified some Philippine specimens as <italic><tp:taxon-name><tp:taxon-name-part taxon-name-part-type="genus" reg="Pheretima">P.</tp:taxon-name-part> <tp:taxon-name-part taxon-name-part-type="species" reg="urceolata">urceolata</tp:taxon-name-part></tp:taxon-name></italic>, which was previously known in Indonesia. We relied on the synthesis of <italic><tp:taxon-name><tp:taxon-name-part taxon-name-part-type="genus" reg="Pheretima">P.</tp:taxon-name-part> <tp:taxon-name-part taxon-name-part-type="species" reg="urceolata">urceolata</tp:taxon-name-part></tp:taxon-name></italic> morphological data from <xref ref-type="bibr" rid="B17">James (2004b)</xref> and <xref ref-type="bibr" rid="B3">Aspe and James (2017)</xref> in our comparisons of the new species. <italic><tp:taxon-name><tp:taxon-name-part taxon-name-part-type="genus" reg="Pheretima">Pheretima</tp:taxon-name-part> <tp:taxon-name-part taxon-name-part-type="species" reg="portiae">portiae</tp:taxon-name-part></tp:taxon-name></italic> sp. nov. is the only member of the species group with unpigmented segmental equators, an intestinal origin in XV, and without hearts in X according to our morphology summary in Table 2.To further distinguish this species from others, the head setae count is approximately the same as the seta count in XXV rather than lower, and there are only two bursal pads on the floor. The two bursal pads have large gland masses that are visible within the body cavity as separate bulges protruding from the anterior and posterior ends of the bursae. The glands are broadly connected, not stalked, and appear to be bursae outgrowths. Luzon Island species of the <tp:taxon-name><tp:taxon-name-part taxon-name-part-type="genus" reg="Pheretima"/><tp:taxon-name-part taxon-name-part-type="species">urceolata</tp:taxon-name-part></tp:taxon-name> group generally lack hearts in X, whereas those of Mindanao Island have hearts in X. An intestinal origin in XVI is the most common among Luzon species and varies from XV to XVIII in Mindanao.</p></tp:treatment-sec><tp:treatment-sec sec-type="Etymology"><title>Etymology.</title><p>The species is named after our chief coordinator and facilitator in the Philippines, Portia Nillos-Kleiven. She navigated institutional policies, procedures, and the people responsible for issuing permits for biodiversity surveys.</p></tp:treatment-sec><ref-list><ref id="B2"><mixed-citation xmlns:xlink="http://www.w3.org/1999/xlink" xlink:type="simple">Aspe NM, James SW (2016) New species of <italic><tp:taxon-name><tp:taxon-name-part taxon-name-part-type="genus">Pheretima</tp:taxon-name-part></tp:taxon-name></italic>, <italic><tp:taxon-name><tp:taxon-name-part taxon-name-part-type="genus">Amynthas</tp:taxon-name-part></tp:taxon-name></italic>, <italic><tp:taxon-name><tp:taxon-name-part taxon-name-part-type="genus">Polypheretima</tp:taxon-name-part></tp:taxon-name></italic>, and <italic><tp:taxon-name><tp:taxon-name-part taxon-name-part-type="genus">Pithemera</tp:taxon-name-part></tp:taxon-name></italic> (<tp:taxon-name><tp:taxon-name-part taxon-name-part-type="class">Clitellata</tp:taxon-name-part></tp:taxon-name>: <tp:taxon-name><tp:taxon-name-part taxon-name-part-type="family">Megascolecidae</tp:taxon-name-part></tp:taxon-name>) from Mindanao and associated islands, Philippines. Zoological Studies (Taipei, Taiwan) 55: 8–49.</mixed-citation></ref><ref id="B3"><mixed-citation xmlns:xlink="http://www.w3.org/1999/xlink" xlink:type="simple">Aspe NM, James SW (2017) Pheretimoid earthworms (<tp:taxon-name><tp:taxon-name-part taxon-name-part-type="class">Clitellata</tp:taxon-name-part></tp:taxon-name>: <tp:taxon-name><tp:taxon-name-part taxon-name-part-type="family">Megascolecidae</tp:taxon-name-part></tp:taxon-name>) from Mt. Apo, Mindanao Island, Philippines with description of eight new species. The Raffles Bulletin of Zoology 65: 357–372.</mixed-citation></ref><ref id="B8"><mixed-citation xmlns:xlink="http://www.w3.org/1999/xlink" xlink:type="simple">Hong Y, James SW (2009) New earthworms of the <italic><tp:taxon-name><tp:taxon-name-part taxon-name-part-type="genus">Pheretima</tp:taxon-name-part> <tp:taxon-name-part taxon-name-part-type="species">urceolata</tp:taxon-name-part></tp:taxon-name></italic> species group (<tp:taxon-name><tp:taxon-name-part taxon-name-part-type="subclass">Oligochaeta</tp:taxon-name-part></tp:taxon-name>: <tp:taxon-name><tp:taxon-name-part taxon-name-part-type="family">Megascolecidae</tp:taxon-name-part></tp:taxon-name>) from southern Luzon, Philippines. Zootaxa 2059: 33–45. <ext-link xlink:href="10.11646/zootaxa.2059.1.3" ext-link-type="doi" xlink:type="simple">https://doi.org/10.11646/zootaxa.2059.1.3</ext-link></mixed-citation></ref><ref id="B17"><mixed-citation xmlns:xlink="http://www.w3.org/1999/xlink" xlink:type="simple">James SW (2004b) New species of <italic><tp:taxon-name><tp:taxon-name-part taxon-name-part-type="genus">Amynthas</tp:taxon-name-part></tp:taxon-name></italic>, <italic><tp:taxon-name><tp:taxon-name-part taxon-name-part-type="genus">Pheretima</tp:taxon-name-part></tp:taxon-name></italic>, and <italic><tp:taxon-name><tp:taxon-name-part taxon-name-part-type="genus">Pleionogaster</tp:taxon-name-part></tp:taxon-name></italic> (<tp:taxon-name><tp:taxon-name-part taxon-name-part-type="subclass">Oligochaeta</tp:taxon-name-part></tp:taxon-name>: <tp:taxon-name><tp:taxon-name-part taxon-name-part-type="family">Megascolecidae</tp:taxon-name-part></tp:taxon-name>) of the Mt. Kitanglad Range, Mindanao Island, Philippines. The Raffles Bulletin of Zoology 52(2): 289–313.</mixed-citation></ref><ref id="B20"><mixed-citation xmlns:xlink="http://www.w3.org/1999/xlink" xlink:type="simple">Sims RW, Easton EG (1972) A numerical revision of the earthworm genus <italic><tp:taxon-name><tp:taxon-name-part taxon-name-part-type="genus">Pheretima</tp:taxon-name-part></tp:taxon-name></italic> auct. (<tp:taxon-name><tp:taxon-name-part taxon-name-part-type="family">Megascolecidae</tp:taxon-name-part></tp:taxon-name>: <tp:taxon-name><tp:taxon-name-part taxon-name-part-type="subclass">Oligochaeta</tp:taxon-name-part></tp:taxon-name>) with the recognition of new genera and an appendix on the earthworms collected by the Royal Society North Borneo Expedition. Biological Journal of the Linnean Society. Linnean Society of London 4: 169–268. <ext-link xlink:href="10.1111/j.1095-8312.1972.tb00694.x" ext-link-type="doi" xlink:type="simple">https://doi.org/10.1111/j.1095-8312.1972.tb00694.x</ext-link></mixed-citation></ref><ref id="B5"><mixed-citation xmlns:xlink="http://www.w3.org/1999/xlink" xlink:type="simple">Gates GE (1961) On some species of the oriental earthworm genus <italic><tp:taxon-name><tp:taxon-name-part taxon-name-part-type="genus">Pheretima</tp:taxon-name-part></tp:taxon-name></italic> Kinberg, 1867. Zoölogische Mededeelingen 37: 293–312.</mixed-citation></ref></ref-list></tp:taxon-treatment>
