# Supplementary material for: Earthworm fauna of Catanduanes Island, Philippines, including descriptions of two new species of the genus Pheretima (Clitellata, Megascolecidae)
Source: Zookeys. 2026 Apr 9;1277:101–11. doi: 10.3897/zookeys.1277.157678 (PMC13087669; doi:10.3897/zookeys.1277.157678)
Supplement: XML Treatment for Pheretima [file zookeys.1277.157678-treatment3.xml]

<!DOCTYPE tp:taxon-treatment
  PUBLIC "-//TaxonX//DTD Taxonomic Treatment Publishing DTD v0 20100105//EN" "tax-treatment-NSO.dtd">
<tp:taxon-treatment xmlns:tp="http://www.plazi.org/taxpub"><tp:treatment-meta><kwd-group><label>Taxon classification</label><kwd>
                <named-content content-type="kingdom">
                  <named-content content-type="taxon-name">
                    <named-content content-type="kingdom">Animalia</named-content>
                  </named-content>
                </named-content>
              </kwd><kwd>
                <named-content content-type="order">Crassiclitellata</named-content>
              </kwd><kwd>
                <named-content content-type="family">Megascolecidae</named-content>
              </kwd></kwd-group><mixed-citation publication-type="journal"><person-group><name><surname>Hong</surname><given-names>Yong</given-names></name><name><surname>James</surname><given-names>Samuel W.</given-names></name></person-group><article-title>Earthworm fauna of Catanduanes Island, Philippines, including descriptions of two new species of the genus <italic><tp:taxon-name><tp:taxon-name-part taxon-name-part-type="genus" reg="Pheretima">Pheretima</tp:taxon-name-part></tp:taxon-name></italic> (<tp:taxon-name><tp:taxon-name-part taxon-name-part-type="class" reg="Clitellata">Clitellata</tp:taxon-name-part></tp:taxon-name>, <tp:taxon-name><tp:taxon-name-part taxon-name-part-type="family" reg="Megascolecidae">Megascolecidae</tp:taxon-name-part></tp:taxon-name>)</article-title><source>Zookeys</source><day>09</day><month>04</month><year>2026</year><volume>1277</volume><fpage>101</fpage><lpage>111</lpage><pub-id pub-id-type="doi">10.3897/zookeys.1277.157678</pub-id></mixed-citation></tp:treatment-meta><tp:nomenclature><tp:taxon-name><object-id xmlns:xlink="http://www.w3.org/1999/xlink" content-type="arpha" xlink:type="simple">AA9EE8DC-62FF-5391-9ECC-394A7DB5179A</object-id>
                    		<tp:taxon-name-part taxon-name-part-type="genus" reg="Pheretima">Pheretima</tp:taxon-name-part>
                    	</tp:taxon-name><tp:taxon-authority>sp. 1</tp:taxon-authority><xref ref-type="fig" rid="F3">Fig. 3</xref><xref ref-type="table" rid="T2">, Table 2</xref></tp:nomenclature><tp:treatment-sec sec-type="Material examined"><title>Material examined.</title><p>Philippines • one clitellate: Catanduanes province, Catanduanes Island, south of Barangay Summit on Virac-Viga Road, <named-content xmlns:xlink="http://www.w3.org/1999/xlink" content-type="dwc:verbatimCoordinates" xlink:type="simple">13°47'N, 124°16'E</named-content>, 21 May 2001, S.W. James leg. <abbrev xmlns:xlink="http://www.w3.org/1999/xlink" content-type="institution" xlink:title="National Museum of the Philippines’ Annelid Collection" xlink:type="simple">NMA</abbrev> 4815</p><fig id="F3" position="float" orientation="portrait"><object-id xmlns:xlink="http://www.w3.org/1999/xlink" content-type="doi" xlink:type="simple">10.3897/zookeys.1277.157678.figure3</object-id><object-id xmlns:xlink="http://www.w3.org/1999/xlink" content-type="arpha" xlink:type="simple">48814895-3A5E-5D1B-9680-529C3BFCFC4B</object-id><label>Figure 3.</label><caption><p><italic><tp:taxon-name><tp:taxon-name-part taxon-name-part-type="genus" reg="Pheretima">Pheretima</tp:taxon-name-part></tp:taxon-name></italic> sp. 1.: ventral view. Scale bar: 10 mm.</p></caption><graphic xmlns:xlink="http://www.w3.org/1999/xlink" xlink:href="zookeys-1277-101_article-157678__-g003.jpg" id="oo_1589331.jpg" position="float" orientation="portrait" xlink:type="simple"><uri content-type="original_file" xlink:type="simple">https://binary.pensoft.net/fig/1589331</uri></graphic></fig></tp:treatment-sec><tp:treatment-sec sec-type="Description"><title>Description.</title><p>Medium purple-brown dorsal pigment much lighter on segmental equators. Dimensions 128 mm by 5 mm at segment X, 5.5 mm at XXX, 4.5 mm at clitellum, segment 122; body circular in cross-section. Setae 31 at VII, 52 at XX, 6 between male pores, dorsal setae larger, more widely spaced; setal formula AA:AB:YZ:ZZ = 2:2:4:5 at XIII. Clitellum annular XIV–XVI; setae invisible externally. First dorsal pore: 12/13. One pair of spermathecal pores in 5/6 at the 3<sup>rd</sup> setal lines, 1 mm between spermathecal pores, 0.06 of the circumference apart, openings of copulatory bursa paired in XVIII at the 5<sup>th</sup> to 6<sup>th</sup> setal line, 2.4 mm between openings, 0.14 of the circumference apart. Genital markings lacking.</p><p>Septa 5/6–7/8 thick, 8/9 very thin, 9/10 absent, 10/11–11/12 thickened, 12/13 and 13/14 progressively thinner. Gizzard in VIII, intestine begins in XVI, small, paired lymph glands from XXX along the dorsal vessel, intestinal ceca simple originating in XXVII and extending anteriorly to XXIII, finger-shaped sac; typhlosole low-fold from XXVII, 30–32 intestinal blood vessels. Hearts in XI–XIII; X absent; IX lateral; VIII to gizzard; VII lateral with small connections to anterior edge of gizzard.</p><p>Ovaries and funnels in XIII, one pair of spermathecae in VI with nephridia on ducts, spermathecal ampulla elongate oval; barrel-shaped muscular duct shorter than ampulla; diverticulum chamber elongate oval, no iridescence, diverticulum stalk shorter than ampulla. Holandric male sexual system, testes, and funnels in ventrally paired sacs in X–XI. Seminal vesicles, two pairs in XI–XII with long apical dorsal lobe; small pseudo-vesicles in XIII; prostates in XVIII; stout muscular ducts, straight to top of copulatory bursae without stalked glands; copulatory bursae openings surrounded by three oval pads; wedge-shaped penis gradually increasing in height, laterally supported by bulbous projection from roof, pore at lateral tip of wedge.</p></tp:treatment-sec><tp:treatment-sec sec-type="Remarks"><title>Remarks.</title><p>This specimen probably represents another species from the secondary forests of central Catanduanes Island, indicating that our survey did not capture all the earthworm diversity in the area. This specimen had the following distinguishing combination of characteristics: hearts missing in X, septum 8/9 present, segmental equators lightly pigmented, head setae fewer than postclitellar setae (31 vs 52), and intestinal origin in XVI. We were not strict with respect to the setal count criterion because of the wide ranges in these counts for most species. Other species that match these characteristics are <italic><tp:taxon-name><tp:taxon-name-part taxon-name-part-type="genus" reg="Pheretima">P.</tp:taxon-name-part> <tp:taxon-name-part taxon-name-part-type="species" reg="batoensis">batoensis</tp:taxon-name-part></tp:taxon-name></italic> Hong &amp; James, 2009, <italic><tp:taxon-name><tp:taxon-name-part taxon-name-part-type="genus" reg="Pheretima">P.</tp:taxon-name-part> <tp:taxon-name-part taxon-name-part-type="species" reg="bicolensis">bicolensis</tp:taxon-name-part></tp:taxon-name></italic> Hong &amp; James, 2009, <italic><tp:taxon-name><tp:taxon-name-part taxon-name-part-type="genus" reg="Pheretima">P.</tp:taxon-name-part> <tp:taxon-name-part taxon-name-part-type="species" reg="buhiensis">buhiensis</tp:taxon-name-part></tp:taxon-name></italic> Hong &amp; James, 2009, <italic><tp:taxon-name><tp:taxon-name-part taxon-name-part-type="genus" reg="Pheretima">P.</tp:taxon-name-part> <tp:taxon-name-part taxon-name-part-type="species" reg="gorasi">gorasi</tp:taxon-name-part></tp:taxon-name></italic> Hong &amp; James, 2009, and <italic><tp:taxon-name><tp:taxon-name-part taxon-name-part-type="genus" reg="Pheretima">P.</tp:taxon-name-part> <tp:taxon-name-part taxon-name-part-type="species" reg="viracensis">viracensis</tp:taxon-name-part></tp:taxon-name></italic> Hong &amp; James, 2009 (Table <xref ref-type="table" rid="T2">2</xref>). All were from locations close to Mount Isarog or the same as the present taxon, in the case of <italic><tp:taxon-name><tp:taxon-name-part taxon-name-part-type="genus" reg="Pheretima">P.</tp:taxon-name-part> <tp:taxon-name-part taxon-name-part-type="species" reg="viracensis">viracensis</tp:taxon-name-part></tp:taxon-name></italic>. The reproductive pore spacing was much larger in <italic><tp:taxon-name><tp:taxon-name-part taxon-name-part-type="genus" reg="Pheretima">P.</tp:taxon-name-part> <tp:taxon-name-part taxon-name-part-type="species" reg="batoensis">batoensis</tp:taxon-name-part></tp:taxon-name></italic> and <italic><tp:taxon-name><tp:taxon-name-part taxon-name-part-type="genus" reg="Pheretima">P.</tp:taxon-name-part> <tp:taxon-name-part taxon-name-part-type="species" reg="viracensis">viracensis</tp:taxon-name-part></tp:taxon-name></italic>, and both lacked septa 8/9. Neither <italic><tp:taxon-name><tp:taxon-name-part taxon-name-part-type="genus" reg="Pheretima">P.</tp:taxon-name-part> <tp:taxon-name-part taxon-name-part-type="species" reg="buhiensis">buhiensis</tp:taxon-name-part></tp:taxon-name></italic> nor <italic><tp:taxon-name><tp:taxon-name-part taxon-name-part-type="genus" reg="Pheretima">P.</tp:taxon-name-part> <tp:taxon-name-part taxon-name-part-type="species" reg="gorasi">gorasi</tp:taxon-name-part></tp:taxon-name></italic> had setae between the male openings (vs six), and the former had far more setae in the postclitellar segments. <italic><tp:taxon-name><tp:taxon-name-part taxon-name-part-type="genus" reg="Pheretima">Pheretima</tp:taxon-name-part> <tp:taxon-name-part taxon-name-part-type="species" reg="bicolensis">bicolensis</tp:taxon-name-part></tp:taxon-name></italic> lacks typhlosoles and septa 8/9, both of which are present in <italic><tp:taxon-name><tp:taxon-name-part taxon-name-part-type="genus" reg="Pheretima">Pheretima</tp:taxon-name-part></tp:taxon-name></italic> sp. 1.</p></tp:treatment-sec><tp:treatment-sec><!--Section generated to contain objects referenced in tp:taxon-treatment.--><table-wrap id="T2" position="float" orientation="portrait"><label>Table 2.</label><caption><p>Comparison of species of the Philippine <tp:taxon-name><tp:taxon-name-part taxon-name-part-type="genus" reg="Pheretima"/><tp:taxon-name-part taxon-name-part-type="species">urceolata</tp:taxon-name-part></tp:taxon-name> group. Setal counts are given as a pair of numbers separated by a comma, the first of the pair being the count in segment vii, and the second being the number in xx. Setal gaps are represented as D for dorsal gap, either present (+D) or absent (−D), and likewise V for ventral. Reproductive pore spacings are given as the estimated fraction of body circumference. Typhlosole presence accompanied by the segment number of its origin if not in XXVII. Septal presence and absence are indicated by + or −, the first of each pair being for septum 8/9. For bursal pads, those found on the floor of the bursa are represented by a number followed by F (e.g. 4F), and those attached to the roof of the bursa are represented by a number followed by R (e.g. 4R); those on the side are S. Missing data are shown by a question mark (?). Data from Aspe and James (<xref ref-type="bibr" rid="B2">2016</xref>, <xref ref-type="bibr" rid="B3">2017</xref>), Hong and James (2008, <xref ref-type="bibr" rid="B8">2009</xref>), and <xref ref-type="bibr" rid="B17">James (2004b)</xref>.</p></caption><table><tbody><tr><th rowspan="1" colspan="1"/><th rowspan="1" colspan="1">
                      <italic>
                        <tp:taxon-name><tp:taxon-name-part taxon-name-part-type="genus" reg="Pheretima">Pheretima</tp:taxon-name-part> <tp:taxon-name-part taxon-name-part-type="species" reg="acia">acia</tp:taxon-name-part></tp:taxon-name>
                      </italic>
                    </th><th rowspan="1" colspan="1">
                      <italic>
                        <tp:taxon-name><tp:taxon-name-part taxon-name-part-type="genus" reg="Pheretima">Pheretima</tp:taxon-name-part> <tp:taxon-name-part taxon-name-part-type="species" reg="aquila">aquila</tp:taxon-name-part></tp:taxon-name>
                      </italic>
                    </th><th rowspan="1" colspan="1">
                      <italic>
                        <tp:taxon-name><tp:taxon-name-part taxon-name-part-type="genus" reg="Pheretima">Pheretima</tp:taxon-name-part> <tp:taxon-name-part taxon-name-part-type="species" reg="baletei">baletei</tp:taxon-name-part></tp:taxon-name>
                      </italic>
                    </th><th rowspan="1" colspan="1">
                      <italic>
                        <tp:taxon-name><tp:taxon-name-part taxon-name-part-type="genus" reg="Pheretima">Pheretima</tp:taxon-name-part> <tp:taxon-name-part taxon-name-part-type="species" reg="bukidnonensis">bukidnonensis</tp:taxon-name-part></tp:taxon-name>
                      </italic>
                    </th><th rowspan="1" colspan="1">
                      <italic>
                        <tp:taxon-name><tp:taxon-name-part taxon-name-part-type="genus" reg="Pheretima">Pheretima</tp:taxon-name-part> <tp:taxon-name-part taxon-name-part-type="species" reg="davaoensis">davaoensis</tp:taxon-name-part></tp:taxon-name>
                      </italic>
                    </th><th rowspan="1" colspan="1">
                      <italic>
                        <tp:taxon-name><tp:taxon-name-part taxon-name-part-type="genus" reg="Pheretima">Pheretima</tp:taxon-name-part> <tp:taxon-name-part taxon-name-part-type="species" reg="dinagatensis">dinagatensis</tp:taxon-name-part></tp:taxon-name>
                      </italic>
                    </th><th rowspan="1" colspan="1">
                      <italic>
                        <tp:taxon-name><tp:taxon-name-part taxon-name-part-type="genus" reg="Pheretima">Pheretima</tp:taxon-name-part> <tp:taxon-name-part taxon-name-part-type="species" reg="enormis">enormis</tp:taxon-name-part></tp:taxon-name>
                      </italic>
                    </th><th rowspan="1" colspan="1">
                      <italic>
                        <tp:taxon-name><tp:taxon-name-part taxon-name-part-type="genus" reg="Pheretima">Pheretima</tp:taxon-name-part> <tp:taxon-name-part taxon-name-part-type="species" reg="gamay">gamay</tp:taxon-name-part></tp:taxon-name>
                      </italic>
                    </th><th rowspan="1" colspan="1">
                      <italic>
                        <tp:taxon-name><tp:taxon-name-part taxon-name-part-type="genus" reg="Pheretima">Pheretima</tp:taxon-name-part> <tp:taxon-name-part taxon-name-part-type="species" reg="hamiguitanensis">hamiguitanensis</tp:taxon-name-part></tp:taxon-name>
                      </italic>
                    </th><th rowspan="1" colspan="1">
                      <italic>
                        <tp:taxon-name><tp:taxon-name-part taxon-name-part-type="genus" reg="Pheretima">Pheretima</tp:taxon-name-part> <tp:taxon-name-part taxon-name-part-type="species" reg="heaneyi">heaneyi</tp:taxon-name-part></tp:taxon-name>
                      </italic>
                    </th><th rowspan="1" colspan="1">
                      <italic>
                        <tp:taxon-name><tp:taxon-name-part taxon-name-part-type="genus" reg="Pheretima">Pheretima</tp:taxon-name-part> <tp:taxon-name-part taxon-name-part-type="species" reg="lantapanensis">lantapanensis</tp:taxon-name-part></tp:taxon-name>
                      </italic>
                    </th><th rowspan="1" colspan="1">
                      <italic>
                        <tp:taxon-name><tp:taxon-name-part taxon-name-part-type="genus" reg="Pheretima">Pheretima</tp:taxon-name-part> <tp:taxon-name-part taxon-name-part-type="species" reg="libradoi">libradoi</tp:taxon-name-part></tp:taxon-name>
                      </italic>
                    </th><th rowspan="1" colspan="1">
                      <italic>
                        <tp:taxon-name><tp:taxon-name-part taxon-name-part-type="genus" reg="Pheretima">Pheretima</tp:taxon-name-part> <tp:taxon-name-part taxon-name-part-type="species" reg="kitangladensis">kitangladensis</tp:taxon-name-part></tp:taxon-name>
                      </italic>
                    </th><th rowspan="1" colspan="1">
                      <italic>
                        <tp:taxon-name><tp:taxon-name-part taxon-name-part-type="genus" reg="Pheretima">Pheretima</tp:taxon-name-part> <tp:taxon-name-part taxon-name-part-type="species" reg="monotheca">monotheca</tp:taxon-name-part></tp:taxon-name>
                      </italic>
                    </th><th rowspan="1" colspan="1">
                      <italic>
                        <tp:taxon-name><tp:taxon-name-part taxon-name-part-type="genus" reg="Pheretima">Pheretima</tp:taxon-name-part> <tp:taxon-name-part taxon-name-part-type="species" reg="urceolata">urceolata</tp:taxon-name-part></tp:taxon-name>
                      </italic>
                    </th><th rowspan="1" colspan="1">
                      <italic>
                        <tp:taxon-name><tp:taxon-name-part taxon-name-part-type="genus" reg="Pheretima">Pheretima</tp:taxon-name-part> <tp:taxon-name-part taxon-name-part-type="species" reg="nagaensis">nagaensis</tp:taxon-name-part></tp:taxon-name>
                      </italic>
                    </th><th rowspan="1" colspan="1">
                      <italic>
                        <tp:taxon-name><tp:taxon-name-part taxon-name-part-type="genus" reg="Pheretima">Pheretima</tp:taxon-name-part> <tp:taxon-name-part taxon-name-part-type="species" reg="abiadai">abiadai</tp:taxon-name-part></tp:taxon-name>
                      </italic>
                    </th><th rowspan="1" colspan="1">
                      <italic>
                        <tp:taxon-name><tp:taxon-name-part taxon-name-part-type="genus" reg="Pheretima">Pheretima</tp:taxon-name-part> <tp:taxon-name-part taxon-name-part-type="species" reg="gorasi">gorasi</tp:taxon-name-part></tp:taxon-name>
                      </italic>
                    </th><th rowspan="1" colspan="1">
                      <italic>
                        <tp:taxon-name><tp:taxon-name-part taxon-name-part-type="genus" reg="Pheretima">Pheretima</tp:taxon-name-part> <tp:taxon-name-part taxon-name-part-type="species" reg="simsi">simsi</tp:taxon-name-part></tp:taxon-name>
                      </italic>
                    </th><th rowspan="1" colspan="1"><italic><tp:taxon-name><tp:taxon-name-part taxon-name-part-type="genus" reg="Pheretima">Pheretima</tp:taxon-name-part> <tp:taxon-name-part taxon-name-part-type="species" reg="portiae">portiae</tp:taxon-name-part></tp:taxon-name></italic> sp. nov.</th><th rowspan="1" colspan="1"><italic><tp:taxon-name><tp:taxon-name-part taxon-name-part-type="genus" reg="Pheretima">Pheretima</tp:taxon-name-part></tp:taxon-name></italic> sp. 1</th><th rowspan="1" colspan="1">
                      <italic>
                        <tp:taxon-name><tp:taxon-name-part taxon-name-part-type="genus" reg="Pheretima">Pheretima</tp:taxon-name-part> <tp:taxon-name-part taxon-name-part-type="species" reg="bicolensis">bicolensis</tp:taxon-name-part></tp:taxon-name>
                      </italic>
                    </th><th rowspan="1" colspan="1">
                      <italic>
                        <tp:taxon-name><tp:taxon-name-part taxon-name-part-type="genus" reg="Pheretima">Pheretima</tp:taxon-name-part> <tp:taxon-name-part taxon-name-part-type="species" reg="viracensis">viracensis</tp:taxon-name-part></tp:taxon-name>
                      </italic>
                    </th><th rowspan="1" colspan="1">
                      <italic>
                        <tp:taxon-name><tp:taxon-name-part taxon-name-part-type="genus" reg="Pheretima">Pheretima</tp:taxon-name-part> <tp:taxon-name-part taxon-name-part-type="species" reg="camarinensis">camarinensis</tp:taxon-name-part></tp:taxon-name>
                      </italic>
                    </th><th rowspan="1" colspan="1">
                      <italic>
                        <tp:taxon-name><tp:taxon-name-part taxon-name-part-type="genus" reg="Pheretima">Pheretima</tp:taxon-name-part> <tp:taxon-name-part taxon-name-part-type="species" reg="batoensis">batoensis</tp:taxon-name-part></tp:taxon-name>
                      </italic>
                    </th><th rowspan="1" colspan="1">
                      <italic>
                        <tp:taxon-name><tp:taxon-name-part taxon-name-part-type="genus" reg="Pheretima">Pheretima</tp:taxon-name-part> <tp:taxon-name-part taxon-name-part-type="species" reg="buhiensis">buhiensis</tp:taxon-name-part></tp:taxon-name>
                      </italic>
                    </th><th rowspan="1" colspan="1">
                      <italic>
                        <tp:taxon-name><tp:taxon-name-part taxon-name-part-type="genus" reg="Pheretima">Pheretima</tp:taxon-name-part> <tp:taxon-name-part taxon-name-part-type="species" reg="doriae">doriae</tp:taxon-name-part></tp:taxon-name>
                      </italic>
                    </th></tr><tr><td rowspan="1" colspan="1">Setae vi, xxv</td><td rowspan="1" colspan="1">26–35, 29–38</td><td rowspan="1" colspan="1">39–42, 44</td><td rowspan="1" colspan="1">24, 40</td><td rowspan="1" colspan="1">38, 52</td><td rowspan="1" colspan="1">44, 43–49</td><td rowspan="1" colspan="1">39, 43–48</td><td rowspan="1" colspan="1">45–46, 75–80</td><td rowspan="1" colspan="1">38–40, 36–45</td><td rowspan="1" colspan="1">38–42, 44–47</td><td rowspan="1" colspan="1">38, 43</td><td rowspan="1" colspan="1">30–39, 31–36</td><td rowspan="1" colspan="1">30, 59</td><td rowspan="1" colspan="1">44, 48</td><td rowspan="1" colspan="1">36, 32</td><td rowspan="1" colspan="1">20–25, 43</td><td rowspan="1" colspan="1">31–38, 41–48</td><td rowspan="1" colspan="1">32–42, 42–48</td><td rowspan="1" colspan="1">24–32, 25–41</td><td rowspan="1" colspan="1">31–33, 39–47</td><td rowspan="1" colspan="1">40–42, 41–44</td><td rowspan="1" colspan="1">31, 52</td><td rowspan="1" colspan="1">29–34, 49–55</td><td rowspan="1" colspan="1">37–38, 40–45</td><td rowspan="1" colspan="1">44–49, 48–52</td><td rowspan="1" colspan="1">36–43, 43–48</td><td rowspan="1" colspan="1">31–50, 66–70</td><td rowspan="1" colspan="1">35–40, 40–43</td></tr><tr><td rowspan="1" colspan="1">Setal gaps D, V</td><td rowspan="1" colspan="1">−D, −V</td><td rowspan="1" colspan="1">+D, −V</td><td rowspan="1" colspan="1">−D, −V</td><td rowspan="1" colspan="1">+D, −V</td><td rowspan="1" colspan="1">+D, −V</td><td rowspan="1" colspan="1">−D, −V</td><td rowspan="1" colspan="1">+D, −V</td><td rowspan="1" colspan="1">+D, −V</td><td rowspan="1" colspan="1">+D, −V</td><td rowspan="1" colspan="1">+D, −V</td><td rowspan="1" colspan="1">+D, −V</td><td rowspan="1" colspan="1">+D, +V</td><td rowspan="1" colspan="1">−D, −V</td><td rowspan="1" colspan="1">+D, −V</td><td rowspan="1" colspan="1">+D, −V</td><td rowspan="1" colspan="1">+D, +V</td><td rowspan="1" colspan="1">−D, +V</td><td rowspan="1" colspan="1">−D, −V</td><td rowspan="1" colspan="1">+D, +V</td><td rowspan="1" colspan="1">+D, −V</td><td rowspan="1" colspan="1">+D, −V</td><td rowspan="1" colspan="1">−D, +V</td><td rowspan="1" colspan="1">+D, −V</td><td rowspan="1" colspan="1">+D, −V</td><td rowspan="1" colspan="1">+D, +V</td><td rowspan="1" colspan="1">+D, −V</td><td rowspan="1" colspan="1">+D, +V</td></tr><tr><td rowspan="1" colspan="1">Male pore setae</td><td rowspan="1" colspan="1">3</td><td rowspan="1" colspan="1">7</td><td rowspan="1" colspan="1">6</td><td rowspan="1" colspan="1">10</td><td rowspan="1" colspan="1">10</td><td rowspan="1" colspan="1">12</td><td rowspan="1" colspan="1">7</td><td rowspan="1" colspan="1">1–5</td><td rowspan="1" colspan="1">2</td><td rowspan="1" colspan="1">6–8</td><td rowspan="1" colspan="1">8</td><td rowspan="1" colspan="1">0</td><td rowspan="1" colspan="1">8</td><td rowspan="1" colspan="1">3</td><td rowspan="1" colspan="1">2</td><td rowspan="1" colspan="1">6–9</td><td rowspan="1" colspan="1">6–9</td><td rowspan="1" colspan="1">0</td><td rowspan="1" colspan="1">6–8</td><td rowspan="1" colspan="1">4–6</td><td rowspan="1" colspan="1">6</td><td rowspan="1" colspan="1">2–3</td><td rowspan="1" colspan="1">7–10</td><td rowspan="1" colspan="1">6–9</td><td rowspan="1" colspan="1">6–8</td><td rowspan="1" colspan="1">0</td><td rowspan="1" colspan="1">5–8</td></tr><tr><td rowspan="1" colspan="1">Male pore spacing</td><td rowspan="1" colspan="1">0.24</td><td rowspan="1" colspan="1">0.21</td><td rowspan="1" colspan="1">0.24</td><td rowspan="1" colspan="1">0.17</td><td rowspan="1" colspan="1">0.27</td><td rowspan="1" colspan="1">0.24</td><td rowspan="1" colspan="1">0.14</td><td rowspan="1" colspan="1">0.13</td><td rowspan="1" colspan="1">0.12</td><td rowspan="1" colspan="1">0.19–0.23</td><td rowspan="1" colspan="1">0.23</td><td rowspan="1" colspan="1">0.10</td><td rowspan="1" colspan="1">0.20</td><td rowspan="1" colspan="1">0.1</td><td rowspan="1" colspan="1">0.11</td><td rowspan="1" colspan="1">0.25</td><td rowspan="1" colspan="1">0.19</td><td rowspan="1" colspan="1">0.10</td><td rowspan="1" colspan="1">0.26</td><td rowspan="1" colspan="1">0.24</td><td rowspan="1" colspan="1">0.14</td><td rowspan="1" colspan="1">0.14</td><td rowspan="1" colspan="1">0.20</td><td rowspan="1" colspan="1">0.19</td><td rowspan="1" colspan="1">0.15–0.18</td><td rowspan="1" colspan="1">0.07–0.12</td><td rowspan="1" colspan="1">0.32</td></tr><tr><td rowspan="1" colspan="1">Sp. Pore spacing</td><td rowspan="1" colspan="1">0.21</td><td rowspan="1" colspan="1">0.22</td><td rowspan="1" colspan="1">0.25</td><td rowspan="1" colspan="1">0.38</td><td rowspan="1" colspan="1">0.28</td><td rowspan="1" colspan="1">0.31</td><td rowspan="1" colspan="1">0.17</td><td rowspan="1" colspan="1">0.19</td><td rowspan="1" colspan="1">0.07</td><td rowspan="1" colspan="1">0.19–0.22</td><td rowspan="1" colspan="1">0.38</td><td rowspan="1" colspan="1">0.10</td><td rowspan="1" colspan="1">0.28</td><td rowspan="1" colspan="1">NA</td><td rowspan="1" colspan="1">0.16</td><td rowspan="1" colspan="1">0.29</td><td rowspan="1" colspan="1">0.25</td><td rowspan="1" colspan="1">0.06–0.07</td><td rowspan="1" colspan="1">~0.30</td><td rowspan="1" colspan="1">0.16</td><td rowspan="1" colspan="1">0.06</td><td rowspan="1" colspan="1">0.05</td><td rowspan="1" colspan="1">0.32–0.36</td><td rowspan="1" colspan="1">0.19</td><td rowspan="1" colspan="1">0.21–0.23</td><td rowspan="1" colspan="1">0.05</td><td rowspan="1" colspan="1">0.32</td></tr><tr><td rowspan="1" colspan="1">Dorsal pores</td><td rowspan="1" colspan="1">12/13</td><td rowspan="1" colspan="1">12/13</td><td rowspan="1" colspan="1">11/12</td><td rowspan="1" colspan="1">12/13</td><td rowspan="1" colspan="1">12/13</td><td rowspan="1" colspan="1">11/12</td><td rowspan="1" colspan="1">13/14</td><td rowspan="1" colspan="1">12/13</td><td rowspan="1" colspan="1">12/13</td><td rowspan="1" colspan="1">11/12</td><td rowspan="1" colspan="1">11/12</td><td rowspan="1" colspan="1">12/13</td><td rowspan="1" colspan="1">12/13</td><td rowspan="1" colspan="1">12/13</td><td rowspan="1" colspan="1">12/13</td><td rowspan="1" colspan="1">12/13</td><td rowspan="1" colspan="1">12/13</td><td rowspan="1" colspan="1">12/13</td><td rowspan="1" colspan="1">12/13</td><td rowspan="1" colspan="1">12/13</td><td rowspan="1" colspan="1">12/13</td><td rowspan="1" colspan="1">12/13</td><td rowspan="1" colspan="1">12/13</td><td rowspan="1" colspan="1">12/13</td><td rowspan="1" colspan="1">11/12</td><td rowspan="1" colspan="1">12/13</td><td rowspan="1" colspan="1">11/12</td></tr><tr><td rowspan="1" colspan="1">Dorsal pigment</td><td rowspan="1" colspan="1">Brown</td><td rowspan="1" colspan="1">Brown</td><td rowspan="1" colspan="1">Pale pink</td><td rowspan="1" colspan="1">Brown</td><td rowspan="1" colspan="1">Brown</td><td rowspan="1" colspan="1">Red-brown</td><td rowspan="1" colspan="1">Brown</td><td rowspan="1" colspan="1">Purple-brown</td><td rowspan="1" colspan="1">Brown</td><td rowspan="1" colspan="1">Brown</td><td rowspan="1" colspan="1">Brown</td><td rowspan="1" colspan="1">Purple-brown</td><td rowspan="1" colspan="1">Brown</td><td rowspan="1" colspan="1">Brown</td><td rowspan="1" colspan="1">Brown</td><td rowspan="1" colspan="1">Brown</td><td rowspan="1" colspan="1">Violet-red</td><td rowspan="1" colspan="1">Brown</td><td rowspan="1" colspan="1">Brown</td><td rowspan="1" colspan="1">Purple-brown</td><td rowspan="1" colspan="1">Purple-brown</td><td rowspan="1" colspan="1">Brown</td><td rowspan="1" colspan="1">Violet-brown</td><td rowspan="1" colspan="1">Light brown</td><td rowspan="1" colspan="1">Red-brown</td><td rowspan="1" colspan="1">Light brown</td><td rowspan="1" colspan="1">Red-brown</td></tr><tr><td rowspan="1" colspan="1">Equatorial pigment</td><td rowspan="1" colspan="1">+</td><td rowspan="1" colspan="1">None</td><td rowspan="1" colspan="1">+</td><td rowspan="1" colspan="1">Pale</td><td rowspan="1" colspan="1">+</td><td rowspan="1" colspan="1">None</td><td rowspan="1" colspan="1">None</td><td rowspan="1" colspan="1">+</td><td rowspan="1" colspan="1">None</td><td rowspan="1" colspan="1">None</td><td rowspan="1" colspan="1">+</td><td rowspan="1" colspan="1">None</td><td rowspan="1" colspan="1">None</td><td rowspan="1" colspan="1">+</td><td rowspan="1" colspan="1">None</td><td rowspan="1" colspan="1">None</td><td rowspan="1" colspan="1">None</td><td rowspan="1" colspan="1">+</td><td rowspan="1" colspan="1">+</td><td rowspan="1" colspan="1">None</td><td rowspan="1" colspan="1">Faint</td><td rowspan="1" colspan="1">+</td><td rowspan="1" colspan="1">+</td><td rowspan="1" colspan="1">None</td><td rowspan="1" colspan="1">Faint</td><td rowspan="1" colspan="1">+</td><td rowspan="1" colspan="1">None</td></tr><tr><td rowspan="1" colspan="1">Length mm</td><td rowspan="1" colspan="1">38–47</td><td rowspan="1" colspan="1">165</td><td rowspan="1" colspan="1">78</td><td rowspan="1" colspan="1">76</td><td rowspan="1" colspan="1">86–98</td><td rowspan="1" colspan="1">65</td><td rowspan="1" colspan="1">305–347</td><td rowspan="1" colspan="1">38–51</td><td rowspan="1" colspan="1">89–90</td><td rowspan="1" colspan="1">83–116</td><td rowspan="1" colspan="1">&gt; 58</td><td rowspan="1" colspan="1">185</td><td rowspan="1" colspan="1">108</td><td rowspan="1" colspan="1">62</td><td rowspan="1" colspan="1">70–114</td><td rowspan="1" colspan="1">36–53</td><td rowspan="1" colspan="1">33–60</td><td rowspan="1" colspan="1">155–177</td><td rowspan="1" colspan="1">68–91</td><td rowspan="1" colspan="1">31–52</td><td rowspan="1" colspan="1">128</td><td rowspan="1" colspan="1">71–98</td><td rowspan="1" colspan="1">38–61</td><td rowspan="1" colspan="1">54–61</td><td rowspan="1" colspan="1">45–65</td><td rowspan="1" colspan="1">120–221</td><td rowspan="1" colspan="1">34–45</td></tr><tr><td rowspan="1" colspan="1">Intestinal origin</td><td rowspan="1" colspan="1">xv</td><td rowspan="1" colspan="1">xv</td><td rowspan="1" colspan="1">xvii</td><td rowspan="1" colspan="1">xviii</td><td rowspan="1" colspan="1">xvii</td><td rowspan="1" colspan="1">xiv or xv</td><td rowspan="1" colspan="1">xv</td><td rowspan="1" colspan="1">xvii</td><td rowspan="1" colspan="1">xv or xvii</td><td rowspan="1" colspan="1">xviii</td><td rowspan="1" colspan="1">xv</td><td rowspan="1" colspan="1">xv</td><td rowspan="1" colspan="1">xvi</td><td rowspan="1" colspan="1">xviii</td><td rowspan="1" colspan="1">xvi</td><td rowspan="1" colspan="1">xvi</td><td rowspan="1" colspan="1">xvi</td><td rowspan="1" colspan="1">xv or xvi</td><td rowspan="1" colspan="1">xv</td><td rowspan="1" colspan="1">xv</td><td rowspan="1" colspan="1">xvi</td><td rowspan="1" colspan="1">xvi</td><td rowspan="1" colspan="1">xvi</td><td rowspan="1" colspan="1">xv</td><td rowspan="1" colspan="1">xvi</td><td rowspan="1" colspan="1">xvi</td><td rowspan="1" colspan="1">xvi</td></tr><tr><td rowspan="1" colspan="1">Typhlosole</td><td rowspan="1" colspan="1">+</td><td rowspan="1" colspan="1">+</td><td rowspan="1" colspan="1">−</td><td rowspan="1" colspan="1">+</td><td rowspan="1" colspan="1">+</td><td rowspan="1" colspan="1">+</td><td rowspan="1" colspan="1">+</td><td rowspan="1" colspan="1">?</td><td rowspan="1" colspan="1">?</td><td rowspan="1" colspan="1">+</td><td rowspan="1" colspan="1">+</td><td rowspan="1" colspan="1">+</td><td rowspan="1" colspan="1">+</td><td rowspan="1" colspan="1">+</td><td rowspan="1" colspan="1">+</td><td rowspan="1" colspan="1">+</td><td rowspan="1" colspan="1">-</td><td rowspan="1" colspan="1">+</td><td rowspan="1" colspan="1">+</td><td rowspan="1" colspan="1">+</td><td rowspan="1" colspan="1">+</td><td rowspan="1" colspan="1">−</td><td rowspan="1" colspan="1">+</td><td rowspan="1" colspan="1">+</td><td rowspan="1" colspan="1">+</td><td rowspan="1" colspan="1">+</td><td rowspan="1" colspan="1">+</td></tr><tr><td rowspan="1" colspan="1">Esoph. Lamellae</td><td rowspan="1" colspan="1">+</td><td rowspan="1" colspan="1">+</td><td rowspan="1" colspan="1">+</td><td rowspan="1" colspan="1">+</td><td rowspan="1" colspan="1">+</td><td rowspan="1" colspan="1">+</td><td rowspan="1" colspan="1">+</td><td rowspan="1" colspan="1">+</td><td rowspan="1" colspan="1">+</td><td rowspan="1" colspan="1">+</td><td rowspan="1" colspan="1">+</td><td rowspan="1" colspan="1">+</td><td rowspan="1" colspan="1">+</td><td rowspan="1" colspan="1">+</td><td rowspan="1" colspan="1">+</td><td rowspan="1" colspan="1">+</td><td rowspan="1" colspan="1">?</td><td rowspan="1" colspan="1">+</td><td rowspan="1" colspan="1">?</td><td rowspan="1" colspan="1">?</td><td rowspan="1" colspan="1">?</td><td rowspan="1" colspan="1">?</td><td rowspan="1" colspan="1">?</td><td rowspan="1" colspan="1">?</td><td rowspan="1" colspan="1">?</td><td rowspan="1" colspan="1">?</td><td rowspan="1" colspan="1">?</td></tr><tr><td rowspan="1" colspan="1">Intestinal vessels</td><td rowspan="1" colspan="1">38</td><td rowspan="1" colspan="1">29</td><td rowspan="1" colspan="1">?</td><td rowspan="1" colspan="1">20</td><td rowspan="1" colspan="1">36</td><td rowspan="1" colspan="1">31–33</td><td rowspan="1" colspan="1">38</td><td rowspan="1" colspan="1">?</td><td rowspan="1" colspan="1">?</td><td rowspan="1" colspan="1">28</td><td rowspan="1" colspan="1">33</td><td rowspan="1" colspan="1">32</td><td rowspan="1" colspan="1">32</td><td rowspan="1" colspan="1">36</td><td rowspan="1" colspan="1">31</td><td rowspan="1" colspan="1">38</td><td rowspan="1" colspan="1">?</td><td rowspan="1" colspan="1">38</td><td rowspan="1" colspan="1">?</td><td rowspan="1" colspan="1">?</td><td rowspan="1" colspan="1">30–32</td><td rowspan="1" colspan="1">?</td><td rowspan="1" colspan="1">?</td><td rowspan="1" colspan="1">33–45</td><td rowspan="1" colspan="1">?</td><td rowspan="1" colspan="1">36</td><td rowspan="1" colspan="1">?</td></tr><tr><td rowspan="1" colspan="1">Hearts</td><td rowspan="1" colspan="1">x–xiii</td><td rowspan="1" colspan="1">x– xiii</td><td rowspan="1" colspan="1">x–xiii</td><td rowspan="1" colspan="1">xii, xiii</td><td rowspan="1" colspan="1">x–xiii</td><td rowspan="1" colspan="1">x–xiii</td><td rowspan="1" colspan="1">x–xiii</td><td rowspan="1" colspan="1">x–xiii</td><td rowspan="1" colspan="1">x–xiii</td><td rowspan="1" colspan="1">x–xiii</td><td rowspan="1" colspan="1">x–xiii</td><td rowspan="1" colspan="1">x–xiii</td><td rowspan="1" colspan="1">x–xiii</td><td rowspan="1" colspan="1">x–xiii</td><td rowspan="1" colspan="1">x–xiii</td><td rowspan="1" colspan="1">xi–xiii</td><td rowspan="1" colspan="1">xi–xiii</td><td rowspan="1" colspan="1">xi–xiii</td><td rowspan="1" colspan="1">x–xiii</td><td rowspan="1" colspan="1">xi–xiii</td><td rowspan="1" colspan="1">xi–xiii</td><td rowspan="1" colspan="1">xi–xiii</td><td rowspan="1" colspan="1">xi–xiii</td><td rowspan="1" colspan="1">x–xiii</td><td rowspan="1" colspan="1">xi–xiii</td><td rowspan="1" colspan="1">xi–xiii</td><td rowspan="1" colspan="1">xi–xiii</td></tr><tr><td rowspan="1" colspan="1">Septa 8/9/10</td><td rowspan="1" colspan="1">−, −</td><td rowspan="1" colspan="1">+, −</td><td rowspan="1" colspan="1">+, +</td><td rowspan="1" colspan="1">−, +</td><td rowspan="1" colspan="1">+,−</td><td rowspan="1" colspan="1">−, −</td><td rowspan="1" colspan="1">−, −</td><td rowspan="1" colspan="1">+, +</td><td rowspan="1" colspan="1">−, −</td><td rowspan="1" colspan="1">+, −</td><td rowspan="1" colspan="1">−, −</td><td rowspan="1" colspan="1">+, −</td><td rowspan="1" colspan="1">+, −</td><td rowspan="1" colspan="1">−, −</td><td rowspan="1" colspan="1">+, −</td><td rowspan="1" colspan="1">+, −</td><td rowspan="1" colspan="1">−, −</td><td rowspan="1" colspan="1">+, −</td><td rowspan="1" colspan="1">+, −</td><td rowspan="1" colspan="1">+, −</td><td rowspan="1" colspan="1">+, −</td><td rowspan="1" colspan="1">−, −</td><td rowspan="1" colspan="1">−, −</td><td rowspan="1" colspan="1">−, −</td><td rowspan="1" colspan="1">−, −</td><td rowspan="1" colspan="1">+, −</td><td rowspan="1" colspan="1">−,+</td></tr><tr><td rowspan="1" colspan="1">Bithecate vs mono</td><td rowspan="1" colspan="1">bi</td><td rowspan="1" colspan="1">bi</td><td rowspan="1" colspan="1">bi</td><td rowspan="1" colspan="1">bi</td><td rowspan="1" colspan="1">bi</td><td rowspan="1" colspan="1">bi</td><td rowspan="1" colspan="1">bi</td><td rowspan="1" colspan="1">bi</td><td rowspan="1" colspan="1">bi</td><td rowspan="1" colspan="1">bi</td><td rowspan="1" colspan="1">bi</td><td rowspan="1" colspan="1">bi</td><td rowspan="1" colspan="1">bi</td><td rowspan="1" colspan="1">mono</td><td rowspan="1" colspan="1">bi</td><td rowspan="1" colspan="1">bi</td><td rowspan="1" colspan="1">bi</td><td rowspan="1" colspan="1">bi</td><td rowspan="1" colspan="1">bi</td><td rowspan="1" colspan="1">bi</td><td rowspan="1" colspan="1">bi</td><td rowspan="1" colspan="1">bi</td><td rowspan="1" colspan="1">bi</td><td rowspan="1" colspan="1">bi</td><td rowspan="1" colspan="1">bi</td><td rowspan="1" colspan="1">bi</td><td rowspan="1" colspan="1">bi</td></tr><tr><td rowspan="1" colspan="1">Penes</td><td rowspan="1" colspan="1">+</td><td rowspan="1" colspan="1">−</td><td rowspan="1" colspan="1">+</td><td rowspan="1" colspan="1">−</td><td rowspan="1" colspan="1">+</td><td rowspan="1" colspan="1">+</td><td rowspan="1" colspan="1">+</td><td rowspan="1" colspan="1">−</td><td rowspan="1" colspan="1">−</td><td rowspan="1" colspan="1">+</td><td rowspan="1" colspan="1">−</td><td rowspan="1" colspan="1">−</td><td rowspan="1" colspan="1">−</td><td rowspan="1" colspan="1">+</td><td rowspan="1" colspan="1">+</td><td rowspan="1" colspan="1">+</td><td rowspan="1" colspan="1">+</td><td rowspan="1" colspan="1">+</td><td rowspan="1" colspan="1">+</td><td rowspan="1" colspan="1">+</td><td rowspan="1" colspan="1">+</td><td rowspan="1" colspan="1">+</td><td rowspan="1" colspan="1">+</td><td rowspan="1" colspan="1">−</td><td rowspan="1" colspan="1">+</td><td rowspan="1" colspan="1">+</td><td rowspan="1" colspan="1">+</td></tr><tr><td rowspan="1" colspan="1">Bursal pads</td><td rowspan="1" colspan="1">1F,1R</td><td rowspan="1" colspan="1">1F,2R</td><td rowspan="1" colspan="1">3F</td><td rowspan="1" colspan="1">0</td><td rowspan="1" colspan="1">2R</td><td rowspan="1" colspan="1">2R</td><td rowspan="1" colspan="1">2R</td><td rowspan="1" colspan="1">2R</td><td rowspan="1" colspan="1">1F</td><td rowspan="1" colspan="1">0</td><td rowspan="1" colspan="1">2R</td><td rowspan="1" colspan="1">1R</td><td rowspan="1" colspan="1">0</td><td rowspan="1" colspan="1">0</td><td rowspan="1" colspan="1">+R,+F</td><td rowspan="1" colspan="1">2S, 2F</td><td rowspan="1" colspan="1">2R</td><td rowspan="1" colspan="1">1F, 1S</td><td rowspan="1" colspan="1">2F</td><td rowspan="1" colspan="1">2F</td><td rowspan="1" colspan="1">3F</td><td rowspan="1" colspan="1">2F,1R</td><td rowspan="1" colspan="1">2S</td><td rowspan="1" colspan="1">2S</td><td rowspan="1" colspan="1">2F</td><td rowspan="1" colspan="1">1F, 2R</td><td rowspan="1" colspan="1">3S</td></tr></tbody></table></table-wrap></tp:treatment-sec><ref-list><ref id="B2"><mixed-citation xmlns:xlink="http://www.w3.org/1999/xlink" xlink:type="simple">Aspe NM, James SW (2016) New species of <italic><tp:taxon-name><tp:taxon-name-part taxon-name-part-type="genus">Pheretima</tp:taxon-name-part></tp:taxon-name></italic>, <italic><tp:taxon-name><tp:taxon-name-part taxon-name-part-type="genus">Amynthas</tp:taxon-name-part></tp:taxon-name></italic>, <italic><tp:taxon-name><tp:taxon-name-part taxon-name-part-type="genus">Polypheretima</tp:taxon-name-part></tp:taxon-name></italic>, and <italic><tp:taxon-name><tp:taxon-name-part taxon-name-part-type="genus">Pithemera</tp:taxon-name-part></tp:taxon-name></italic> (<tp:taxon-name><tp:taxon-name-part taxon-name-part-type="class">Clitellata</tp:taxon-name-part></tp:taxon-name>: <tp:taxon-name><tp:taxon-name-part taxon-name-part-type="family">Megascolecidae</tp:taxon-name-part></tp:taxon-name>) from Mindanao and associated islands, Philippines. Zoological Studies (Taipei, Taiwan) 55: 8–49.</mixed-citation></ref><ref id="B3"><mixed-citation xmlns:xlink="http://www.w3.org/1999/xlink" xlink:type="simple">Aspe NM, James SW (2017) Pheretimoid earthworms (<tp:taxon-name><tp:taxon-name-part taxon-name-part-type="class">Clitellata</tp:taxon-name-part></tp:taxon-name>: <tp:taxon-name><tp:taxon-name-part taxon-name-part-type="family">Megascolecidae</tp:taxon-name-part></tp:taxon-name>) from Mt. Apo, Mindanao Island, Philippines with description of eight new species. The Raffles Bulletin of Zoology 65: 357–372.</mixed-citation></ref><ref id="B8"><mixed-citation xmlns:xlink="http://www.w3.org/1999/xlink" xlink:type="simple">Hong Y, James SW (2009) New earthworms of the <italic><tp:taxon-name><tp:taxon-name-part taxon-name-part-type="genus">Pheretima</tp:taxon-name-part> <tp:taxon-name-part taxon-name-part-type="species">urceolata</tp:taxon-name-part></tp:taxon-name></italic> species group (<tp:taxon-name><tp:taxon-name-part taxon-name-part-type="subclass">Oligochaeta</tp:taxon-name-part></tp:taxon-name>: <tp:taxon-name><tp:taxon-name-part taxon-name-part-type="family">Megascolecidae</tp:taxon-name-part></tp:taxon-name>) from southern Luzon, Philippines. Zootaxa 2059: 33–45. <ext-link xlink:href="10.11646/zootaxa.2059.1.3" ext-link-type="doi" xlink:type="simple">https://doi.org/10.11646/zootaxa.2059.1.3</ext-link></mixed-citation></ref><ref id="B17"><mixed-citation xmlns:xlink="http://www.w3.org/1999/xlink" xlink:type="simple">James SW (2004b) New species of <italic><tp:taxon-name><tp:taxon-name-part taxon-name-part-type="genus">Amynthas</tp:taxon-name-part></tp:taxon-name></italic>, <italic><tp:taxon-name><tp:taxon-name-part taxon-name-part-type="genus">Pheretima</tp:taxon-name-part></tp:taxon-name></italic>, and <italic><tp:taxon-name><tp:taxon-name-part taxon-name-part-type="genus">Pleionogaster</tp:taxon-name-part></tp:taxon-name></italic> (<tp:taxon-name><tp:taxon-name-part taxon-name-part-type="subclass">Oligochaeta</tp:taxon-name-part></tp:taxon-name>: <tp:taxon-name><tp:taxon-name-part taxon-name-part-type="family">Megascolecidae</tp:taxon-name-part></tp:taxon-name>) of the Mt. Kitanglad Range, Mindanao Island, Philippines. The Raffles Bulletin of Zoology 52(2): 289–313.</mixed-citation></ref></ref-list></tp:taxon-treatment>
